# Supplementary material for: Physiological Response of Corynebacterium glutamicum to Indole
Source: Microorganisms. 2020 Dec 8;8(12):1945. doi: 10.3390/microorganisms8121945 (PMC7764795; doi:10.3390/microorganisms8121945)
Supplement: Supplementary file 1 [file microorganisms-08-01945-s001.zip]

Archive with 11 entries (10 files):
- Supplementary Data_indole response/
- Supplementary Data_indole response/Supplementary Data Figure S1.pdf
- Supplementary Data_indole response/Supplementary Data Figure S2.pdf
- Supplementary Data_indole response/Supplementary Data Figure S3A.png
- Supplementary Data_indole response/Supplementary Data Figure S3B.png
- Supplementary Data_indole response/Supplementary Data Figure S4.pdf
- Supplementary Data_indole response/Supplementary Data Figure S5.pdf
- Supplementary Data_indole response/Supplementary Data Figure S6.pdf
- Supplementary Data_indole response/Supplementary Data Figure S7.pdf
- Supplementary Data_indole response/Supplementary Data Table S1 to S3.pdf
- Supplementary Data_indole response/Supplement_Tables S4 and S5.xlsx
