# Supplementary material for: Physiological Response of Corynebacterium glutamicum to Indole
Source: Microorganisms. 2020 Dec 8;8(12):1945. doi: 10.3390/microorganisms8121945 (PMC7764795; doi:10.3390/microorganisms8121945)
Supplement: Supplementary file 1 [file microorganisms-08-01945-s001.zip › Supplementary Data_indole response/Supplement_Tables S4 and S5.xlsx]

## Sheet: S4
Table S4. DESeq differential gene expression analysis of Corynebacterium glutamicum wild type cultivated in CGXII minimal medium with 40 g L-1 glucose in presence and absence of 2.5 mM
Locus	Alternative locus	Gene	Gene Product	Base mean	Fold change	M-value (log2 fold change)	P-value	Adjusted P-value	A-value (log2 baseMean)	M-value NONE (padj>0.01)	M-value NONE (1>m>-1)	M-value UP (padj≤0.01 and m≥1)	M-value DOWN (padj≤0.01 and m≤-1)
cg2796	Cgl2538		uncharacterized protein involved in propionate catabolism	8678.07	117.04	6.87085	2.87787e-20	8.89837e-17	13.0832	#N/A	#N/A	6.87	#N/A
cg2797	Cgl2539		uncharacterized ACR	5478.07	78.0985	6.28722	5.6897e-18	8.79628e-15	12.4195	#N/A	#N/A	6.29	#N/A
cg2966	Cgl2681	phe	putative phenol 2-monooxygenase	17453.1	70.5304	6.14017	1.00894e-17	1.03988e-14	14.0912	#N/A	#N/A	6.14	#N/A
cg3327	Cgl2999	dps	starvation-inducible DNA-binding protein	50396	21.0971	4.39897	2.29466e-11	1.77377e-08	15.621	#N/A	#N/A	4.4	#N/A
cg0018	Cgl0015		uncharacterized membrane protein	844.642	17.0166	4.08887	2.00563e-09	1.24028e-06	9.7222	#N/A	#N/A	4.09	#N/A
cg0645	Cgl0553	creJ	class I P450 system subunit	1012.95	15.5338	3.95734	3.81237e-09	1.63809e-06	9.98434	#N/A	#N/A	3.96	#N/A
cg0644	Cgl0552	creI	4-methylbenzyl phosphate synthase subunit	614.495	15.478	3.95215	9.59618e-09	2.6974e-06	9.26326	#N/A	#N/A	3.95	#N/A
cg1300	Cgl1149	cydB	cytochrome bd-type quinol oxidase, subunit 2	9876.31	14.2833	3.83626	2.44724e-09	1.26115e-06	13.2698	#N/A	#N/A	3.84	#N/A
cg3289	Cgl2968		thioredoxin-like protein	395.89	14.1657	3.82433	6.37809e-08	1.31474e-05	8.62896	#N/A	#N/A	3.82	#N/A
cg0640	Cgl0549	creF	class I P450 system subunit	152.311	14.0474	3.81223	2.05816e-06	0.000289265	7.25088	#N/A	#N/A	3.81	#N/A
cg1299	Cgl1148	cydD	ATP-binding/permease protein	9196.18	13.6164	3.76728	4.23825e-09	1.63809e-06	13.1668	#N/A	#N/A	3.77	#N/A
cg1301	Cgl1150	cydA	cytochrome bd-type quinol oxidase, subunit 1	22669.5	13.2126	3.72385	5.38625e-09	1.85048e-06	14.4685	#N/A	#N/A	3.72	#N/A
cg1298	Cgl1147	cydC	ATP-binding/permease protein	7871.79	12.9265	3.69226	7.77907e-09	2.40529e-06	12.9425	#N/A	#N/A	3.69	#N/A
cg2962	Cgl2677		putative enzyme synthesing extracellular polysaccharides	638.505	12.9364	3.69336	5.03136e-08	1.11121e-05	9.31855	#N/A	#N/A	3.69	#N/A
cg0642	Cgl0551	creH	4-methylbenzyl phosphate synthase subunit	1063.16	12.1292	3.60042	4.52075e-08	1.11121e-05	10.0541	#N/A	#N/A	3.6	#N/A
cg0639	Cgl0548	creE	class I P450 system subunit	505.815	12.0063	3.58571	1.5959e-07	3.08407e-05	8.98247	#N/A	#N/A	3.59	#N/A
cg1930	Cgl1714		hypothetical protein	5125.13	10.9954	3.45883	5.00827e-08	1.11121e-05	12.3234	#N/A	#N/A	3.46	#N/A
cg1152	Cgl1016	seuB	acyl-CoA dehydrogenases	113.958	9.18613	3.19946	9.04011e-05	0.00798629	6.83236	#N/A	#N/A	3.2	#N/A
cg1883	Cgl1673		uncharacterized secreted protein	14123	8.85873	3.1471	4.3108e-07	7.40499e-05	13.7858	#N/A	#N/A	3.15	#N/A
cg1881	Cgl1672		predicted iron-dependent peroxidase	20631	8.88415	3.15123	4.08444e-07	7.40499e-05	14.3325	#N/A	#N/A	3.15	#N/A
cg0470	Cgl0392	htaB	heme binding protein	351.577	8.70498	3.12184	5.67712e-06	0.000763203	8.4577	#N/A	#N/A	3.12	#N/A
cg3287	Cgl2967	copO	multicopper oxidase	864.8	8.60534	3.10523	1.64994e-06	0.000255081	9.75622	#N/A	#N/A	3.11	#N/A
cg0638	Cgl0547	creD	phosphohydrolase	271.787	8.62579	3.10866	1.0729e-05	0.00132696	8.08633	#N/A	#N/A	3.11	#N/A
cg3286	Cgl2966		hypothetical protein	888.175	8.52674	3.09199	1.75227e-06	0.000258001	9.7947	#N/A	#N/A	3.09	#N/A
cg1884	Cgl1674	copC	membrane-bound copper chaperone	23778.8	8.46456	3.08144	6.72859e-07	0.000109499	14.5374	#N/A	#N/A	3.08	#N/A
cg0641	Cgl0550	creG	NAD+-dependent 4-hydroxybenzyl alcohol dehydrogenase	366.162	8.04365	3.00785	1.01252e-05	0.00130446	8.51634	#N/A	#N/A	3.01	#N/A
cg0471	Cgl0393	htaC	heme binding protein	190.843	7.52927	2.91251	6.94717e-05	0.00631784	7.57625	#N/A	#N/A	2.91	#N/A
cg0637	Cgl0546	creC	benzylaldehyde dehydrogenases	551.413	7.21467	2.85093	1.36683e-05	0.00156527	9.10699	#N/A	#N/A	2.85	#N/A
cg1931	Cgl1715		hypothetical protein	1912.74	6.59063	2.72042	1.22707e-05	0.00145926	10.9014	#N/A	#N/A	2.72	#N/A
cg3280	Cgl2961		uncharacterized secreted protein	1289.41	6.49328	2.69895	1.69552e-05	0.00187234	10.3325	#N/A	#N/A	2.7	#N/A
cg3281	Cgl2962	copB	cation transport ATPases	1366.14	6.34775	2.66625	2.02425e-05	0.00215827	10.4159	#N/A	#N/A	2.67	#N/A
cg0405	Cgl0336		ABC-type Fe3+-siderophore transport systems	2014.98	5.92726	2.56737	3.22514e-05	0.00332404	10.9765	#N/A	#N/A	2.57	#N/A
cg1120	Cgl0982	ripA	AraC-type DNA-binding domain-containing proteins	1707.34	5.54044	2.47	6.28742e-05	0.00589113	10.7375	#N/A	#N/A	2.47	#N/A
cg1773	Cgl1573	ctaB	polyprenyltransferase	7158.5	5.47884	2.45387	5.23938e-05	0.00522586	12.8054	#N/A	#N/A	2.45	#N/A
cg2678	Cgl2439		ABC-type transporter. periplasmic component	4837.17	5.435	2.44228	5.88883e-05	0.00569008	12.2399	#N/A	#N/A	2.44	#N/A
cg2560	Cgl2331	aceA	isocitrate lyase	8950.98	4.40771	2.14003	0.000353975	0.023287	13.1278	2.14	#N/A	#N/A	#N/A
cg2559	Cgl2329	aceB	malate synthase	10439	3.17892	1.66853	0.00466014	0.182394	13.3497	1.67	#N/A	#N/A	#N/A
cg3107	Cgl2807	adhA	Alcohol dehydrogenase	54365.8	3.6889	1.88319	0.00146403	0.0742094	15.7304	1.88	#N/A	#N/A	#N/A
cg2391	Cgl2178	aroG	3-deoxy-7-phosphoheptulonate synthase	8716.44	0.918562	-0.12255	0.831405	1	13.0895	-0.12	#N/A	#N/A	#N/A
cg1710	Cgl1515	bacA	undecaprenol kinase	1791.98	0.62106	-0.687195	0.241617	1	10.8073	-0.69	#N/A	#N/A	#N/A
cg0120	Cgl0091		putative hydrolase	774.464	1.91915	0.940464	0.119542	1	9.59705	0.94	#N/A	#N/A	#N/A
cg0175	Cgl0139		putative secreted protein	455.382	3.07043	1.61844	0.0104884	0.303085	8.83093	1.62	#N/A	#N/A	#N/A
cg0192	Cgl0153		hypothetical protein	492.945	1.4807	0.566277	0.358362	1	8.94528	0.57	#N/A	#N/A	#N/A
cg0286	Cgl0233		putative membrane protein	1345.91	0.472257	-1.08236	0.0686084	1	10.3944	-1.08	#N/A	#N/A	#N/A
cg0526	Cgl0444	cg526	Translation initiation inhibitor. Yjgf family	2.4733	1.32129	0.401949	1	1	1.30643	0.4	#N/A	#N/A	#N/A
cg0569	Cgl0482		cation transporting ATPase	237.615	1.05541	0.0778034	0.912231	1	7.89248	0.08	#N/A	#N/A	#N/A
cg0589	Cgl0500	cg589	ABC-type putative iron-siderophore transporter. Atpase subunit	598.065	4.53014	2.17956	0.000585345	0.0341488	9.22416	2.18	#N/A	#N/A	#N/A
cg0590	Cgl0501	cg59	ABC-type putative iron-siderophore transporter. Permease subunit	1117.94	4.87805	2.2863	0.000224625	0.0154342	10.1266	2.29	#N/A	#N/A	#N/A
cg0591	Cgl0502	cg591	ABC-type putative iron-siderophore transporter. Permease subunit	1766.8	5.06294	2.33998	0.000137202	0.0114657	10.7869	2.34	#N/A	#N/A	#N/A
cg0767	Cgl0665	cg767	Siderophore-interacting protein	506.431	3.72942	1.89895	0.0027297	0.118876	8.98422	1.9	#N/A	#N/A	#N/A
cg0768	Cgl0666	cg768	ABC-type putative iron-siderophore transporter. Atpase subunit	405.853	3.50781	1.81057	0.00478289	0.184859	8.66481	1.81	#N/A	#N/A	#N/A
cg0769	Cgl0667	cg769	ABC-type putative iron-siderophore transporter. Permease subunit	933.958	3.81626	1.93216	0.00169421	0.0786511	9.86721	1.93	#N/A	#N/A	#N/A
cg0770	Cgl0668	cg77	ABC-type putative iron-siderophore transporter. Permease subunit	1637.97	4.30103	2.10468	0.000551822	0.0329405	10.6777	2.1	#N/A	#N/A	#N/A
cg0921	Cgl0807	cg921	Siderophore-interacting protein	432.03	4.06848	2.02449	0.00165787	0.0786511	8.75499	2.02	#N/A	#N/A	#N/A
cg0924	Cgl0810	cg924	ABC-type putative iron-siderophore transporter. Substrate-binding lipoprotein	24014	4.80655	2.265	0.00016078	0.0121251	14.5516	2.27	#N/A	#N/A	#N/A
cg0926	Cgl0811	cg926	ABC-type putative iron-siderophore transporter. Permease subunit	4948.06	3.94301	1.9793	0.000929033	0.0498412	12.2726	1.98	#N/A	#N/A	#N/A
cg0927	Cgl0812	cg927	ABC-type putative iron-siderophore transporter. Permease subunit	3608.26	3.42391	1.77564	0.00286436	0.123008	11.8171	1.78	#N/A	#N/A	#N/A
cg0928	Cgl0813	cg928	ABC-type putative iron-siderophore transporter. Atpase subunit	3112.95	3.32835	1.73481	0.0035868	0.145926	11.6041	1.73	#N/A	#N/A	#N/A
cg1080	Cgl0945	cg18	Putative multicopper oxidase	1349.95	3.19531	1.67596	0.00548498	0.2019	10.3987	1.68	#N/A	#N/A	#N/A
cg1082	Cgl0947	cg182	ABC-type multidrug transporter. Permease components	537.556	3.33064	1.7358	0.00570046	0.207362	9.07027	1.74	#N/A	#N/A	#N/A
cg1150	Cgl1014	cg115	Putative NADPH-dependent FMN reductase	491.006	4.58582	2.19718	0.000621516	0.0355876	8.9396	2.2	#N/A	#N/A	#N/A
cg1279	Cgl1128		putative secreted protein	313.816	1.43413	0.520175	0.416225	1	8.29378	0.52	#N/A	#N/A	#N/A
cg1327	Cgl1174		putative transcriptional regulator, Crp-family	780.295	2.31376	1.21024	0.0462363	0.86971	9.60788	1.21	#N/A	#N/A	#N/A
cg1328	Cgl1175		putative heavy-metal ion transporting P-type ATPase	567.721	2.44874	1.29204	0.036568	0.724796	9.14904	1.29	#N/A	#N/A	#N/A
cg1393	Cgl1236		putative acetyltransferase, GNAT family	178.014	1.33669	0.418667	0.543536	1	7.47585	0.42	#N/A	#N/A	#N/A
cg1405	Cgl1248	cg145	Siderophore-interacting protein	1481.21	5.12413	2.35731	0.000131482	0.0112928	10.5326	2.36	#N/A	#N/A	#N/A
cg1474	Cgl1303	cg1474	Hypothetical protein	478.418	0.79966	-0.322542	0.602044	1	8.90213	-0.32	#N/A	#N/A	#N/A
cg1475	Cgl1304	cg1475	Conserved hypothetical protein	108.827	0.63422	-0.656944	0.381339	1	6.76589	-0.66	#N/A	#N/A	#N/A
cg1635	Cgl1445		putative membrane protein	560.601	1.27278	0.347981	0.569647	1	9.13083	0.35	#N/A	#N/A	#N/A
cg2096	Cgl1913		putative membrane protein	3301.71	0.950155	-0.0737652	0.899105	1	11.689	-0.07	#N/A	#N/A	#N/A
cg2283	Cgl2081	cg2283	Conserved hypothetical protein	5166.21	4.06392	2.02287	0.000724444	0.0399997	12.3349	2.02	#N/A	#N/A	#N/A
cg2556	Cgl2326	cg2556	Iron-regulated membrane protein	1648.1	3.75212	1.9077	0.00161738	0.0784977	10.6866	1.91	#N/A	#N/A	#N/A
cg2675	Cgl2436	cg2675	ABC-type putative dipeptide/oligopeptide transporter. Atpase subunit	3505.8	4.24358	2.08528	0.000529643	0.0327531	11.7755	2.09	#N/A	#N/A	#N/A
cg2677	Cgl2438	cg2677	ABC-type putative dipeptide/oligopeptide transporter. Permease subunit	2186.47	4.76432	2.25227	0.000218143	0.0153295	11.0944	2.25	#N/A	#N/A	#N/A
cg2719	Cgl2474		putative enterochelin esterase	586.62	0.378142	-1.403	0.023233	0.540124	9.19628	-1.4	#N/A	#N/A	#N/A
cg2750	Cgl2499	cg275	Conserved putative membrane protein	4283.86	4.88665	2.28885	0.000154951	0.0121251	12.0647	2.29	#N/A	#N/A	#N/A
cg2838	Cgl2567	cg2838	Putative dithiol-disulfide isomerase	1063.39	3.14986	1.65529	0.006418	0.228097	10.0545	1.66	#N/A	#N/A	#N/A
cg3083	Cgl2783	cg383	Putative secondary Co2+/Zn2+/Cd2+ efflux transporter. Cation diffusion facilitator (CDF) family	197.098	3.99959	1.99985	0.0041667	0.165172	7.62277	2	#N/A	#N/A	#N/A
cg3084	Cgl2784	cg384	Putative flavin-containing monooxygenase	163.741	3.65691	1.87062	0.00879914	0.269606	7.35527	1.87	#N/A	#N/A	#N/A
cg3195	Cgl2886		putative flavin-containing monooxygenase	14.7763	1.52149	0.605483	0.720324	1	3.88521	0.61	#N/A	#N/A	#N/A
cg3195	Cgl2887		putative flavin-containing monooxygenase	33502.9	1.81314	0.858493	0.137064	1	15.032	0.86	#N/A	#N/A	#N/A
cg3226	Cgl2917		putative MFS-type L-lactate permease	698.838	0.302659	-1.72423	0.00529634	0.197305	9.44881	-1.72	#N/A	#N/A	#N/A
cg3283	Cgl2963	cg3283	Hypothetical protein	71.4697	6.89144	2.78481	0.00180913	0.0822623	6.15926	2.78	#N/A	#N/A	#N/A
cg3290	Cgl2969	cg329	Putative oxidoreductase	11.8972	1.23321	0.302414	0.907884	1	3.57255	0.3	#N/A	#N/A	#N/A
cg3303	Cgl2979		putative PadR-family transcriptional regulator	763.434	0.385909	-1.37367	0.0242819	0.556147	9.57636	-1.37	#N/A	#N/A	#N/A
cg3367	Cgl3038		ABC-type multidrug transport system, ATPase	364.522	1.91166	0.934823	0.139695	1	8.50986	0.93	#N/A	#N/A	#N/A
cg3402	Cgl3073		copper chaperone	417.886	5.42957	2.44084	0.000199321	0.0146738	8.70697	2.44	#N/A	#N/A	#N/A
cg3411	Cgl3081	cg3411	Copper chaperone	1935.22	4.40562	2.13934	0.000433805	0.027374	10.9183	2.14	#N/A	#N/A	#N/A
cg2406	Cgl2192	ctaE	Cytochrome c oxidase subunit 3	8913.1	0.332269	-1.58957	0.00692746	0.237997	13.1217	-1.59	#N/A	#N/A	#N/A
cg0464	Cgl0386		putative Cu2+ transporting P-type ATPase	1642.72	3.98953	1.99622	0.00100565	0.0527029	10.6819	2	#N/A	#N/A	#N/A
cg3202	Cgl2894	farR	transcriptional regulator. GntR-family	741.031	0.937295	-0.0934244	0.878482	1	9.53339	-0.09	#N/A	#N/A	#N/A
cg3216	Cgl2908	gntP	Putative secondary gluconate symporter. Gluconate:H+ symporter (gntp) family	2069.58	0.329494	-1.60168	0.00726196	0.241441	11.0151	-1.6	#N/A	#N/A	#N/A
cg1734	Cgl1537	hemH	Ferrochelatase	14624.4	3.36774	1.75178	0.00301305	0.126637	13.8361	1.75	#N/A	#N/A	#N/A
cg3156	Cgl2850	htaD	Putative secreted hemin-binding protein	297.207	4.26304	2.09188	0.00170428	0.0786511	8.21532	2.09	#N/A	#N/A	#N/A
cg0771	Cgl0669	irp1	ABC-type putative iron-siderophore transporter. Substrate-binding lipoprotein	3844.49	4.93456	2.30292	0.000144401	0.0117497	11.9086	2.3	#N/A	#N/A	#N/A
cg0310	Cgl0255	katA	Catalase	148036	4.7991	2.26276	0.000159798	0.0121251	17.1756	2.26	#N/A	#N/A	#N/A
cg1216	Cgl1069	nadA	Quinolinate synthetase. Subunit A	14872.4	2.99324	1.58171	0.00710558	0.239345	13.8603	1.58	#N/A	#N/A	#N/A
cg1218	Cgl1070	ndbR	ADP-ribose pyrophosphatase	4495.97	2.78275	1.47651	0.0122113	0.340157	12.1344	1.48	#N/A	#N/A	#N/A
cg3169	Cgl2863	pck	phosphoenolpyruvate carboxykinase (GTP)	14925.7	2.73308	1.45053	0.0132346	0.362137	13.8655	1.45	#N/A	#N/A	#N/A
cg1109	Cgl0972	porB	Hypothetical protein	6017.38	0.347385	-1.52539	0.0095721	0.287349	12.5549	-1.53	#N/A	#N/A	#N/A
cg0797	Cgl0695	prpB1	putative (methyl)isocitrate lyase	336.785	1.53885	0.621856	0.32777	1	8.39569	0.62	#N/A	#N/A	#N/A
cg0760	Cgl0658	prpB2	methylisocitrate lyase, involved in propionate metabolism	551.925	3.98082	1.99306	0.00162479	0.0784977	9.10833	1.99	#N/A	#N/A	#N/A
cg0798	Cgl0696	prpC1	putative (methyl)citrate synthase	889.984	2.0319	1.02283	0.0891121	1	9.79764	1.02	#N/A	#N/A	#N/A
cg0762	Cgl0659	prpC2	methylcitrate synthase, involved in propionate catabolism	956.231	3.52123	1.81608	0.00303076	0.126637	9.90122	1.82	#N/A	#N/A	#N/A
cg0796	Cgl0694	prpD1	putative (2-methyl) citrate dehydratase	774.441	1.68209	0.750253	0.213031	1	9.59701	0.75	#N/A	#N/A	#N/A
cg0759	Cgl0656	prpD2	methylcitrate dehydratase, involved in propionate catabolism	10.7048	2.34896	1.23202	0.516878	1	3.42018	1.23	#N/A	#N/A	#N/A
cg0759	Cgl0657	prpD2	methylcitrate dehydratase, involved in propionate catabolism	1075.05	3.71485	1.8933	0.00196735	0.0869005	10.0702	1.89	#N/A	#N/A	#N/A
cg2404	Cgl2190	qcrA1	Rieske iron-sulfur protein	15806.7	0.33747	-1.56717	0.00761727	0.247922	13.9482	-1.57	#N/A	#N/A	#N/A
cg2403	Cgl2189	qcrB	Cytochrome b	20976.1	0.324962	-1.62166	0.00580375	0.208665	14.3565	-1.62	#N/A	#N/A	#N/A
cg2405	Cgl2191	qcrC	Cytochrome c1	10654.2	0.34328	-1.54254	0.00865059	0.269606	13.3791	-1.54	#N/A	#N/A	#N/A
cg3431	Cgl3098	rnpA	ribonuclease P	3205.42	0.551134	-0.859524	0.140546	1	11.6463	-0.86	#N/A	#N/A	#N/A
cg1147	Cgl1011	ssuI	NAD(P)H-dependent FMN reductase	543.324	4.79469	2.26144	0.000406159	0.0261634	9.08567	2.26	#N/A	#N/A	#N/A
cg0012	Cgl0010	ssuR	transcriptional activator of sulfonate(ester) utilization	893.999	2.65602	1.40926	0.0202069	0.489818	9.80413	1.41	#N/A	#N/A	#N/A
cg2837	Cgl2566	sucC	succinate-CoA ligase (ADP-forming), beta subunit	5321.2	1.33209	0.413691	0.473968	1	12.3775	0.41	#N/A	#N/A	#N/A
cg2836	Cgl2565	sucD	succinate-CoA ligase (ADP-forming), alpha subunit	3179.99	1.30378	0.382704	0.509644	1	11.6348	0.38	#N/A	#N/A	#N/A
cg1762	Cgl1562	sufC	Fes cluster assembly atpase. Sufc-family	22553.5	2.77754	1.47381	0.0118129	0.332049	14.4611	1.47	#N/A	#N/A	#N/A
cg1476	Cgl1305	thiC	Thiamine biosynthesis protein thic	36988.5	4.15906	2.05626	0.000553981	0.0329405	15.1748	2.06	#N/A	#N/A	#N/A
cg2500	Cgl2279		putative transcriptional regulator. ArsR-family	1133.08	1.62579	0.701138	0.237684	1	10.146	0.7	#N/A	#N/A	#N/A
cg0001	Cgl0001	dnaA	Chromosomal replication initiator protein DnaA	2066.76	0.866032	-0.207508	0.722425	1	11.0132	-0.21	#N/A	#N/A	#N/A
cg0002	Cgl0002		Hypothetical protein	35.6916	1.23321	0.302414	0.791487	1	5.15751	0.3	#N/A	#N/A	#N/A
cg0004	Cgl0003	dnaN	DNA polymerase III, beta chain	3281.35	1.04971	0.0699843	0.904387	1	11.6801	0.07	#N/A	#N/A	#N/A
cg0005	Cgl0004	recF	DNA replication and repair protein RecF	1058.35	0.861874	-0.214452	0.718439	1	10.0476	-0.21	#N/A	#N/A	#N/A
cg0006	Cgl0005		Conserved hypothetical protein	224.87	0.773529	-0.370472	0.578288	1	7.81295	-0.37	#N/A	#N/A	#N/A
cg0007	Cgl0006	gyrB	DNA gyrase subunit B	14399.8	0.863734	-0.211342	0.712958	1	13.8138	-0.21	#N/A	#N/A	#N/A
cg0008	Cgl0007		putative esterase/lipase	526.514	0.806785	-0.309743	0.61429	1	9.04033	-0.31	#N/A	#N/A	#N/A
cg0009	Cgl0008		Putative membrane protein	833.999	1.11267	0.154022	0.79832	1	9.7039	0.15	#N/A	#N/A	#N/A
cg0010	Cgl0009		Conserved hypothetical protein	3169.77	0.859934	-0.217702	0.7075	1	11.6302	-0.22	#N/A	#N/A	#N/A
cg0013	Cgl0011		Putative transcriptional regulator, TetR-family	23.9598	0.499155	-1.00244	0.416683	1	4.58255	-1	#N/A	#N/A	#N/A
cg0014	Cgl0012		Helix-turn-helix protein, CopG-family	19.3556	0.513836	-0.960621	0.483326	1	4.27468	-0.96	#N/A	#N/A	#N/A
cg0015	Cgl0013	gyrA	DNA gyrase subunit A	11649.5	0.923397	-0.114976	0.841481	1	13.508	-0.11	#N/A	#N/A	#N/A
cg0016	Cgl0014		Putative integral membrane protein	2261.95	0.965685	-0.0503754	0.931765	1	11.1434	-0.05	#N/A	#N/A	#N/A
cg0019	Cgl0016		Putative transcriptional regulator, LysR-family	350.802	1.31047	0.390089	0.538346	1	8.45451	0.39	#N/A	#N/A	#N/A
cg0021	Cgl0017		Hypothetical protein	183.468	1.22184	0.289055	0.675754	1	7.51939	0.29	#N/A	#N/A	#N/A
cg0025	Cgl0018		Putative integral membrane protein	341.759	1.26682	0.341214	0.591771	1	8.41684	0.34	#N/A	#N/A	#N/A
cg0026	Cgl0019		Putative protein disulfide isomerase, secreted protein	427.374	1.13925	0.188081	0.764757	1	8.73936	0.19	#N/A	#N/A	#N/A
cg0027	Cgl0020		Putative transcriptional regulator, MarR-family	142.551	1.15791	0.211519	0.772957	1	7.15534	0.21	#N/A	#N/A	#N/A
cg0029	Cgl0021		Conserved putative membrane protein	196.392	1.31852	0.398922	0.557021	1	7.61759	0.4	#N/A	#N/A	#N/A
cg0034	Cgl0022		5'-Nucleotidase, putative pseudogene	55.3261	1.03631	0.051452	0.976718	1	5.78989	0.05	#N/A	#N/A	#N/A
cg0035	Cgl0023		5'-Nucleotidase, putative pseudogene	37.7726	0.477133	-1.06754	0.295317	1	5.23927	-1.07	#N/A	#N/A	#N/A
cg0038	Cgl0024	ohr	putative organic hydroperoxide detoxification protein	55.2761	0.596275	-0.745949	0.406132	1	5.78858	-0.75	#N/A	#N/A	#N/A
cg0039	Cgl0025		Putative transcriptional regulator	544.369	1.03147	0.044696	0.944898	1	9.08844	0.04	#N/A	#N/A	#N/A
cg0040	Cgl0026		Putative secreted protein	51.3815	1.00932	0.013384	1	1	5.68318	0.01	#N/A	#N/A	#N/A
cg0041	Cgl0027		ABC-type putative manganese/zinc transporter, substrate-binding lipoprotein	13.6474	2.20215	1.13891	0.490419	1	3.77055	1.14	#N/A	#N/A	#N/A
cg0042	Cgl0028		ABC-type putative manganese/zinc transporter, permease subunit	4.94659	1.32129	0.401949	0.965939	1	2.30643	0.4	#N/A	#N/A	#N/A
cg0043	Cgl0029		ABC-type putative manganese/zinc transporter, ATPase subunit	22.9193	1.04864	0.0685256	0.996624	1	4.51849	0.07	#N/A	#N/A	#N/A
cg0044	Cgl0030		ABC-type putative sugar transporter, substrate-binding lipoprotein	3664.33	0.577945	-0.790995	0.173968	1	11.8393	-0.79	#N/A	#N/A	#N/A
cg0045	Cgl0031		ABC-type putative sugar transporter, permease subunit	2435.55	0.661847	-0.595431	0.30729	1	11.25	-0.6	#N/A	#N/A	#N/A
cg0046	Cgl0032		ABC-type putative sugar transporter, ATPase subunit	1576.36	0.625799	-0.676229	0.250415	1	10.6224	-0.68	#N/A	#N/A	#N/A
cg0047	Cgl0033		Conserved hypothetical protein	6734.39	0.963502	-0.0536406	0.926	1	12.7173	-0.05	#N/A	#N/A	#N/A
cg0048	Cgl0034	ppiA	Peptidyl-prolyl cis-trans isomerase B	20436.2	1.10149	0.139452	0.808107	1	14.3188	0.14	#N/A	#N/A	#N/A
cg0049	Cgl0035		Putative membrane protein, Rhomboid-family	388.461	1.10744	0.14723	0.81737	1	8.60163	0.15	#N/A	#N/A	#N/A
cg0051	Cgl0037		Putative transcriptional regulator, AraC-family	13.5589	0.817943	-0.289928	0.899602	1	3.76117	-0.29	#N/A	#N/A	#N/A
cg0052	Cgl0036		ABC-type putative iron-siderophore transporter, permease subunit	67.1713	2.31806	1.21292	0.1533	1	6.06977	1.21	#N/A	#N/A	#N/A
cg0053	Cgl0038		ABC-type putative iron-siderophore transporter, ATPase subunit	22.8174	2.56918	1.36131	0.282106	1	4.51206	1.36	#N/A	#N/A	#N/A
cg0054	Cgl0039		Iron-chelator utilization protein	37.3283	0.708986	-0.496171	0.6388	1	5.2222	-0.5	#N/A	#N/A	#N/A
cg0055	Cgl0040		Putative membrane protein	1303.23	1.13276	0.179836	0.76109	1	10.3479	0.18	#N/A	#N/A	#N/A
cg0057	Cgl0041	pknB	Serine/threonine protein kinase	2149.26	0.818907	-0.288228	0.621309	1	11.0696	-0.29	#N/A	#N/A	#N/A
cg0059	Cgl0042	pknA	Serine/threonine protein kinase	2102	0.7951	-0.330793	0.570892	1	11.0375	-0.33	#N/A	#N/A	#N/A
cg0060	Cgl0043	pbpA	D-alanyl-D-alanine carboxypeptidase	3316.92	0.837702	-0.255491	0.659477	1	11.6956	-0.26	#N/A	#N/A	#N/A
cg0061	Cgl0044	rodA	Putative FtsW/RodA/SpoE-family cell cycle protein	2636.41	0.917379	-0.12441	0.830884	1	11.3644	-0.12	#N/A	#N/A	#N/A
cg0062	Cgl0045	ppp	Protein phosphatase	3808.47	0.911959	-0.132959	0.818495	1	11.895	-0.13	#N/A	#N/A	#N/A
cg0063	Cgl0046		Putative secreted protein, FHA domain	2914.55	0.874222	-0.193928	0.738517	1	11.5091	-0.19	#N/A	#N/A	#N/A
cg0064	Cgl0047		Conserved hypothetical protein, FHA dpmain	5487.64	0.943175	-0.0844032	0.883869	1	12.422	-0.08	#N/A	#N/A	#N/A
cg0065	Cgl0048		Hypothetical protein	187.592	0.924182	-0.113751	0.874037	1	7.55145	-0.11	#N/A	#N/A	#N/A
cg0066	Cgl0049		Hypothetical protein	931.711	1.22224	0.289524	0.627769	1	9.86374	0.29	#N/A	#N/A	#N/A
cg0067	Cgl0051	gabD3	Succinate-semialdehyde dehydrogenase	1523.72	1.11393	0.155665	0.791648	1	10.5734	0.16	#N/A	#N/A	#N/A
cg0070	Cgl0050		Putative C-terminal end of phenol hydroxylase, PhoX-family (pseudogene)	108.496	0.939585	-0.0899038	0.916637	1	6.7615	-0.09	#N/A	#N/A	#N/A
cg0071	Cgl0052		Metallo-beta-lactamase superfamily, RHOD domain	62.3017	1.33891	0.421058	0.634075	1	5.9612	0.42	#N/A	#N/A	#N/A
cg0072	Cgl0053		Conserved putative membrane protein	65.3847	0.778732	-0.3608	0.680588	1	6.03088	-0.36	#N/A	#N/A	#N/A
cg0073	Cgl0054		RHOD domain-containing protein	44.102	0.403106	-1.31077	0.174979	1	5.46277	-1.31	#N/A	#N/A	#N/A
cg0074	Cgl0055		RHOD-domain-containing protein	49.7198	1.1211	0.16491	0.878664	1	5.63575	0.16	#N/A	#N/A	#N/A
cg0075	Cgl0056		Conserved hypothetical protein	289.575	2.05369	1.03822	0.109017	1	8.1778	1.04	#N/A	#N/A	#N/A
cg0076	Cgl0057		Hypothetical protein	148.057	0.747901	-0.419081	0.555323	1	7.21001	-0.42	#N/A	#N/A	#N/A
cg0077	Cgl0058		Conserved hypothetical protein, VTC domain	40.5498	0.902883	-0.147389	0.905826	1	5.34162	-0.15	#N/A	#N/A	#N/A
cg0078	Cgl0059		Putative membrane protein	33.7511	1.18461	0.244408	0.841778	1	5.07686	0.24	#N/A	#N/A	#N/A
cg0079	Cgl0060		Putative secreted protein, CotH homolog	59.3206	1.78374	0.834909	0.342368	1	5.89046	0.83	#N/A	#N/A	#N/A
cg0080	Cgl0061		Magnesium/cobalt ion channel, CorA metal ion transporter (MIT) family	843.76	0.799782	-0.322321	0.590576	1	9.72069	-0.32	#N/A	#N/A	#N/A
cg0081	Cgl0062		Putative 4-oxalocrotonate tautomerase	1249.19	1.26555	0.339761	0.565309	1	10.2868	0.34	#N/A	#N/A	#N/A
cg0082	Cgl0063		Chloride ion channel, ClC-family	1058.48	0.796439	-0.328365	0.580321	1	10.0478	-0.33	#N/A	#N/A	#N/A
cg0083	Cgl0064		Putative nicotinamide mononucleotide uptake permease, nicotinamide mononucleotide (NMN) uptake permease (PnuC) family	408.609	2.16939	1.11729	0.0757899	1	8.67458	1.12	#N/A	#N/A	#N/A
cg0085	Cgl0065	phoH1	NYN ribonuclease and ATPase of PhoH family	91.6139	1.07189	0.100159	0.911553	1	6.51749	0.1	#N/A	#N/A	#N/A
cg0087	Cgl0066		Putative membrane transport protein	159.674	1.22016	0.287066	0.685228	1	7.31898	0.29	#N/A	#N/A	#N/A
cg0088	Cgl0067	citP	Putative secondary Mg2+/H+:citrate transporter, CitMHS-family	188.024	0.664801	-0.589006	0.386583	1	7.55478	-0.59	#N/A	#N/A	#N/A
cg0089	Cgl0068	citA	Two-component system, sensory histidine kinase involved in regulation of citrate utilization	403.863	0.779542	-0.359302	0.566107	1	8.65772	-0.36	#N/A	#N/A	#N/A
cg0090	Cgl0069	citB	Two-component system, transcriptional response regulator involved in regulation of citrate utilization	246.903	0.643466	-0.636064	0.332223	1	7.9478	-0.64	#N/A	#N/A	#N/A
cg0091	Cgl0070		Putative D-isomer specific 2-hydroxyacid dehydrogenase	616.345	1.35628	0.43965	0.469747	1	9.26759	0.44	#N/A	#N/A	#N/A
cg0092	Cgl0071		Putative membrane protein	2216.46	1.09808	0.134981	0.817375	1	11.114	0.13	#N/A	#N/A	#N/A
cg0095	Cgl0072	bioB	Biotin synthase	734.919	0.864196	-0.210569	0.727574	1	9.52144	-0.21	#N/A	#N/A	#N/A
cg0096	Cgl0073		Conserved hypothetical protein	50.418	0.720705	-0.47252	0.616328	1	5.65587	-0.47	#N/A	#N/A	#N/A
cg0097	Cgl0074		Conserved hypothetical protein, putative zinc finger	40.069	0.213112	-2.23032	0.0304835	0.64708	5.32442	-2.23	#N/A	#N/A	#N/A
cg0103	Cgl0075	crnT	Putative drug efflux permease, MFS-type	50.4929	1.78763	0.838048	0.365479	1	5.65801	0.84	#N/A	#N/A	#N/A
cg0104	Cgl0076	codA	cytosine deaminase	498.134	1.3202	0.400756	0.515565	1	8.96039	0.4	#N/A	#N/A	#N/A
cg0105	Cgl0077		Hypothetical protein	388.513	0.976348	-0.0345332	0.960388	1	8.60182	-0.03	#N/A	#N/A	#N/A
cg0107	Cgl0078		Putative secreted protein	4344.8	0.87398	-0.194329	0.736829	1	12.0851	-0.19	#N/A	#N/A	#N/A
cg0108	Cgl0079		Putative acetyltransferase/hydrolase, SIR2 superfamily	197.991	1.2941	0.371955	0.583945	1	7.62929	0.37	#N/A	#N/A	#N/A
cg0109	Cgl0080	lip1	Triacylglycerol lipase	701.808	1.2404	0.310801	0.607231	1	9.45493	0.31	#N/A	#N/A	#N/A
cg0110	Cgl0081	lip2	Triacylglycerol lipase	54.6414	0.864846	-0.209485	0.832027	1	5.77192	-0.21	#N/A	#N/A	#N/A
cg0111	Cgl0082		Hypothetical protein	56.3395	2.52514	1.33636	0.136141	1	5.81608	1.34	#N/A	#N/A	#N/A
cg0112	Cgl0083	ureR	Putative transcriptional regulator, MarR-family	216.598	1.15118	0.203112	0.765184	1	7.75888	0.2	#N/A	#N/A	#N/A
cg0113	Cgl0084	ureA	Urease gamma subunit	442.899	1.17065	0.227308	0.715993	1	8.79083	0.23	#N/A	#N/A	#N/A
cg0114	Cgl0085	ureB	Urease beta subunit	465.957	1.27771	0.353558	0.568294	1	8.86405	0.35	#N/A	#N/A	#N/A
cg0115	Cgl0086	ureC	Urease alpha subunit	1346.62	1.14213	0.191732	0.745486	1	10.3951	0.19	#N/A	#N/A	#N/A
cg0116	Cgl0087	ureE	Urease accessory protein UreE	340.022	1.1275	0.173131	0.788028	1	8.40949	0.17	#N/A	#N/A	#N/A
cg0117	Cgl0088	ureF	Urease accessory protein UreF	301.907	1.23113	0.299977	0.642095	1	8.23796	0.3	#N/A	#N/A	#N/A
cg0118	Cgl0089	ureG	Urease accessory protein UreG	298.103	1.08793	0.121585	0.85425	1	8.21967	0.12	#N/A	#N/A	#N/A
cg0119	Cgl0090	ureD	Urease accessory protein UreD	302.456	0.8493	-0.235655	0.715877	1	8.24058	-0.24	#N/A	#N/A	#N/A
cg0121	Cgl0092		Putative multidrug efflux permease, MFS-type	356.049	0.488495	-1.03358	0.103431	1	8.47593	-1.03	#N/A	#N/A	#N/A
cg0122	Cgl0093		Hypothetical protein	2265.51	0.857013	-0.222612	0.70263	1	11.1456	-0.22	#N/A	#N/A	#N/A
cg0123	Cgl0094	htpG	Chaperone protein HtpG	1133.85	0.866953	-0.205974	0.728538	1	10.147	-0.21	#N/A	#N/A	#N/A
cg0124	Cgl0095	amn	AMP nucleosidase	1711.91	0.993428	-0.00951275	0.988112	1	10.7414	-0.01	#N/A	#N/A	#N/A
cg0126	Cgl0096		Putative TPP-requiring enzyme	2.4733	1.32129	0.401949	1	1	1.30643	0.4	#N/A	#N/A	#N/A
cg0127	Cgl0097		Thiamine pyrophosphate-dependent enzyme	40.7267	1.73026	0.790992	0.429288	1	5.3479	0.79	#N/A	#N/A	#N/A
cg0128	Cgl0098		Putative secreted protein	82.7727	1.50599	0.590711	0.462523	1	6.37108	0.59	#N/A	#N/A	#N/A
cg0129	Cgl0099	putA	Proline dehydrogenase/delta-1-pyrroline-5-carboxylate dehydrogenase	3897.51	1.32031	0.400881	0.488847	1	11.9283	0.4	#N/A	#N/A	#N/A
cg0131	Cgl0100		Putative aldo-keto reductase	1259.37	1.19493	0.256925	0.663834	1	10.2985	0.26	#N/A	#N/A	#N/A
cg0133	Cgl0101		Putative p-aminobenzoyl-glutamate transporter, anion permease ArsB/NhaD family	4851.94	0.452087	-1.14533	0.0499183	0.902727	12.2443	-1.15	#N/A	#N/A	#N/A
cg0134	Cgl0102		Metal-dependent amidase/aminoacylase/carboxypeptidase, AbgB homolog	3307.03	0.560085	-0.836282	0.15131	1	11.6913	-0.84	#N/A	#N/A	#N/A
cg0135	Cgl0103		Putative membrane protein	803.293	0.559306	-0.83829	0.163768	1	9.64978	-0.84	#N/A	#N/A	#N/A
cg0136	Cgl0104		Putative membrane protein	510.13	0.617496	-0.695499	0.258333	1	8.99472	-0.7	#N/A	#N/A	#N/A
cg0138	Cgl0105		ATP/GTP-binding protein	2111.47	1.27652	0.352211	0.546302	1	11.044	0.35	#N/A	#N/A	#N/A
cg0139	Cgl0106		Putative transcriptional regulator, DeoR-family	2268.32	1.24332	0.314201	0.589974	1	11.1474	0.31	#N/A	#N/A	#N/A
cg0141	Cgl0107		Putative glyoxalase	1527.82	1.06617	0.0924405	0.875852	1	10.5773	0.09	#N/A	#N/A	#N/A
cg0142	Cgl0108	sixA	Putative arabitol-1-phosphatase	291.001	1.04582	0.0646299	0.925396	1	8.18488	0.06	#N/A	#N/A	#N/A
cg0143	Cgl0109	mtlD	Mannitol-1-phosphate 5-dehydrogenase	126.163	1.49283	0.578048	0.428375	1	6.97915	0.58	#N/A	#N/A	#N/A
cg0144	Cgl0110	rbtT	Putative sugar/metabolite permease, MFS-type	164.657	1.80977	0.855806	0.218381	1	7.36332	0.86	#N/A	#N/A	#N/A
cg0146	Cgl0111	sucR	Transcriptional repressor, DeoR-family	530.861	1.09783	0.134656	0.828427	1	9.05219	0.13	#N/A	#N/A	#N/A
cg0147	Cgl0112	xylB	Xylulose kinase	1076.13	1.00595	0.00855697	0.99031	1	10.0716	0.01	#N/A	#N/A	#N/A
cg0148	Cgl0113	panC	Pantoate--beta-alanine ligase	2209.33	0.75279	-0.40968	0.482462	1	11.1094	-0.41	#N/A	#N/A	#N/A
cg0149	Cgl0114	panB	3-Methyl-2-oxobutanoate hydroxymethyltransferase	2898.48	0.693339	-0.528367	0.363537	1	11.5011	-0.53	#N/A	#N/A	#N/A
cg0150	Cgl0115		Putative transcriptional regulatory protein, Fic/Doc family	291.737	0.914741	-0.128565	0.845929	1	8.18853	-0.13	#N/A	#N/A	#N/A
cg0151	Cgl0116	mag	Putative 3-methylpurine DNA glycosylase	247.812	1.16356	0.218541	0.742574	1	7.9531	0.22	#N/A	#N/A	#N/A
cg0152	Cgl0117		Hypothetical protein	127.99	1.20411	0.267971	0.718156	1	6.99989	0.27	#N/A	#N/A	#N/A
cg0153	Cgl0118	hde	Putative esterase/lipase	169.379	0.796259	-0.328691	0.637461	1	7.40411	-0.33	#N/A	#N/A	#N/A
cg0154	Cgl0119		Putative hydrolase	1079.67	1.00458	0.00659631	0.992953	1	10.0764	0.01	#N/A	#N/A	#N/A
cg0155	Cgl0120		Conserved hypothetical protein, carbonic anhydrases/acetyltransferases (isoleucine patch superfamily)	776.369	0.887707	-0.171844	0.775981	1	9.6006	-0.17	#N/A	#N/A	#N/A
cg0156	Cgl0121	cysR	Transcriptional activator of assimilatory sulfate reduction, ROK-family	2132.08	1.10304	0.14149	0.80884	1	11.058	0.14	#N/A	#N/A	#N/A
cg0158	Cgl0122		Putative drug efflux permease, MFS-type	588.682	0.599139	-0.739038	0.225948	1	9.20134	-0.74	#N/A	#N/A	#N/A
cg0159	Cgl0123		Hypothetical protein	125.767	5.3804	2.42771	0.0015437	0.0769858	6.97461	2.43	#N/A	#N/A	#N/A
cg0160	Cgl0124		Hypothetical protein	86.8671	6.08943	2.60631	0.00190804	0.0855023	6.44074	2.61	#N/A	#N/A	#N/A
cg0161	Cgl0125		Putative membrane protein	3721.41	0.648279	-0.625313	0.281359	1	11.8616	-0.63	#N/A	#N/A	#N/A
cg0162	Cgl0126		Putative membrane protein	2703.44	0.760174	-0.395598	0.496305	1	11.4006	-0.4	#N/A	#N/A	#N/A
cg0163	Cgl0127		Putative membrane protein	1916.28	0.785125	-0.349006	0.550569	1	10.9041	-0.35	#N/A	#N/A	#N/A
cg0165	Cgl0129		Putative membrane protein	300.848	0.555695	-0.847635	0.187339	1	8.23289	-0.85	#N/A	#N/A	#N/A
cg0165	Cgl0128		Putative membrane protein	902.221	0.740539	-0.433352	0.468066	1	9.81734	-0.43	#N/A	#N/A	#N/A
cg0166	Cgl0130		Conserved hypothetical protein, Ankyrin repeat	934.841	0.824091	-0.279125	0.640047	1	9.86858	-0.28	#N/A	#N/A	#N/A
cg0167	Cgl0131		Putative membrane protein, DUF81-family	411.296	0.727154	-0.459667	0.461668	1	8.68403	-0.46	#N/A	#N/A	#N/A
cg0168	Cgl0132		Putative secondary chloramphenicol transporter, drug/metabolite transporter (DMT) superfamily	130.463	1.20622	0.270498	0.714363	1	7.0275	0.27	#N/A	#N/A	#N/A
cg0170	Cgl0133		Putative membrane protein	232.757	1.11065	0.151406	0.823788	1	7.86268	0.15	#N/A	#N/A	#N/A
cg0171	Cgl0134		Putative secreted protein	310.291	1.30214	0.380888	0.552848	1	8.27748	0.38	#N/A	#N/A	#N/A
cg0172	Cgl0135	panD	Aspartate 1-decarboxylase	1402.12	0.845652	-0.241865	0.681443	1	10.4534	-0.24	#N/A	#N/A	#N/A
cg0173	Cgl0136		Conserved hypothetical protein	11356.3	0.944417	-0.082504	0.885924	1	13.4712	-0.08	#N/A	#N/A	#N/A
cg0174	Cgl0137		Conserved putative membrane protein	112.833	1.30214	0.380888	0.613426	1	6.81805	0.38	#N/A	#N/A	#N/A
cg0176	Cgl0138		Putative membrane protein, DUF81-family	451.184	0.894656	-0.160596	0.797845	1	8.81757	-0.16	#N/A	#N/A	#N/A
cg0177	Cgl0140		Hypothetical protein	3392.88	1.36579	0.449739	0.438237	1	11.7283	0.45	#N/A	#N/A	#N/A
cg0178	Cgl0141	hrpB	ATP-dependent RNA helicase	739.268	0.968323	-0.0464402	0.94071	1	9.52995	-0.05	#N/A	#N/A	#N/A
cg0179	Cgl0142		Putative membrane protein	167.567	0.462964	-1.11103	0.10972	1	7.38859	-1.11	#N/A	#N/A	#N/A
cg0180	Cgl0143	maa	Maltose O-acetyltransferase	292.472	1.04849	0.0683102	0.920735	1	8.19216	0.07	#N/A	#N/A	#N/A
cg0181	Cgl0144	alkB	Alkylated DNA repair protein AlkB	154.285	0.798793	-0.324106	0.647776	1	7.26945	-0.32	#N/A	#N/A	#N/A
cg0182	Cgl0145	tagA2	DNA-3-methyladenine glycosylase I	58.2551	1.87763	0.908909	0.303705	1	5.86431	0.91	#N/A	#N/A	#N/A
cg0183	Cgl0146		Putative threonine efflux transporter, resistance to homoserine/threonine (RhtB) family	225.985	0.876964	-0.189411	0.779508	1	7.82009	-0.19	#N/A	#N/A	#N/A
cg0184	Cgl0147		Conserved hypothetical protein	1134.17	1.02949	0.0419311	0.945087	1	10.1474	0.04	#N/A	#N/A	#N/A
cg0185	Cgl0148		Putative glyoxalase	2376.87	1.08778	0.121391	0.835348	1	11.2148	0.12	#N/A	#N/A	#N/A
cg0186	Cgl0149		Putative methylated-DNA--protein-cysteine methyltransferase	511.317	0.978937	-0.0307127	0.963481	1	8.99807	-0.03	#N/A	#N/A	#N/A
cg0187	Cgl0150		Conserved hypothetical protein	361.284	0.734427	-0.44531	0.48062	1	8.49699	-0.45	#N/A	#N/A	#N/A
cg0188	Cgl0151		Conserved hypothetical protein	2689.26	1.51268	0.597106	0.305352	1	11.393	0.6	#N/A	#N/A	#N/A
cg0191	Cgl0152		Putative translation initiation inhibitor, YjgF-family	189.596	0.923714	-0.114482	0.872901	1	7.56678	-0.11	#N/A	#N/A	#N/A
cg0193	Cgl0155	pepO	Endopeptidase	5030	1.15074	0.202559	0.725872	1	12.2963	0.2	#N/A	#N/A	#N/A
cg0194	Cgl0154		Putative secreted protein	995.559	1.28733	0.364382	0.540452	1	9.95936	0.36	#N/A	#N/A	#N/A
cg0195	Cgl0156		Putative membrane protein	1122.51	1.29776	0.376021	0.525885	1	10.1325	0.38	#N/A	#N/A	#N/A
cg0196	Cgl0157	iolR	Putative transcriptional regulator, GntR-family	360.547	0.819296	-0.287544	0.650078	1	8.49405	-0.29	#N/A	#N/A	#N/A
cg0197	Cgl0158	iolC	Putative 5-dehydro-2-deoxygluconokinase	595.907	0.804141	-0.314479	0.606061	1	9.21894	-0.31	#N/A	#N/A	#N/A
cg0198	Cgl0159		Conserved hypothetical protein, probably involved in myo-inositol metabolism	428.923	1.05389	0.0757211	0.906669	1	8.74457	0.08	#N/A	#N/A	#N/A
cg0199	Cgl0160	iolA	Methylmalonate-semialdehyde dehydrogenase	788.166	0.826487	-0.274936	0.647515	1	9.62236	-0.27	#N/A	#N/A	#N/A
cg0201	Cgl0161	iolB	Uncharacterized enzyme involved in inositol metabolism	690.185	0.829851	-0.269076	0.656697	1	9.43084	-0.27	#N/A	#N/A	#N/A
cg0202	Cgl0162	iolD	Putative acetolactate synthase, large subunit	838.446	0.778343	-0.361522	0.54621	1	9.71157	-0.36	#N/A	#N/A	#N/A
cg0203	Cgl0163	iolE	Putative myo-inosose-2 dehydratase	553.161	0.92998	-0.104728	0.866366	1	9.11155	-0.1	#N/A	#N/A	#N/A
cg0204	Cgl0164	iolG	Myo-inositol 2-dehydrogenase	543.448	0.72314	-0.467654	0.445053	1	9.086	-0.47	#N/A	#N/A	#N/A
cg0205	Cgl0165	iolH	Myo-inositol catabolism protein	555.128	0.831323	-0.26652	0.66382	1	9.11668	-0.27	#N/A	#N/A	#N/A
cg0206	Cgl0166	iolP	Putative myo-inositol permease, MFS-type	184.955	0.669116	-0.579672	0.395354	1	7.53103	-0.58	#N/A	#N/A	#N/A
cg0207	Cgl0167		Hypothetical oxidoreductase	54.8318	0.77455	-0.368569	0.691831	1	5.77694	-0.37	#N/A	#N/A	#N/A
cg0208	Cgl0168		Hypothetical protein	512.706	0.596006	-0.746602	0.225056	1	9.00199	-0.75	#N/A	#N/A	#N/A
cg0209	Cgl0169		Hypothetical protein	403.303	0.916542	-0.125727	0.843616	1	8.65572	-0.13	#N/A	#N/A	#N/A
cg0210	Cgl0170		Putative transcriptional regulator, LacI-family	87.3905	0.976376	-0.0344907	0.981275	1	6.4494	-0.03	#N/A	#N/A	#N/A
cg0211	Cgl0171		Putative oxidoreductase	416.424	0.523709	-0.933163	0.135897	1	8.70191	-0.93	#N/A	#N/A	#N/A
cg0212	Cgl0172		Conserved hypothetical protein	322.269	0.713672	-0.486666	0.445484	1	8.33212	-0.49	#N/A	#N/A	#N/A
cg0214	Cgl0173		Hypothetical protein	213.046	1.35238	0.435502	0.516058	1	7.73502	0.44	#N/A	#N/A	#N/A
cg0215	Cgl0174	cspA	Cold-shock protein A	6802.37	0.604098	-0.727145	0.208906	1	12.7318	-0.73	#N/A	#N/A	#N/A
cg0216	Cgl0175		Putative membrane protein	125.925	0.652946	-0.614964	0.398629	1	6.97642	-0.61	#N/A	#N/A	#N/A
cg0217	Cgl0176		Putative transcriptional regulator, ArsR-family	117.007	1.07199	0.100294	0.903157	1	6.87045	0.1	#N/A	#N/A	#N/A
cg0218	Cgl0177		O-methyl transferase, putative pseudogene (N-terminal fragment)	227.062	1.06901	0.0962705	0.890657	1	7.82695	0.1	#N/A	#N/A	#N/A
cg0220	Cgl0178		Putative acetyltransferase, GNAT-family	107.71	1.0218	0.0311116	0.980881	1	6.751	0.03	#N/A	#N/A	#N/A
cg0221	Cgl0179		Putative transcriptional regulator, LacI-family	221.075	1.15014	0.20181	0.765979	1	7.78839	0.2	#N/A	#N/A	#N/A
cg0222	Cgl0180		Putative membrane protein	217.208	0.97921	-0.0303099	0.971235	1	7.76293	-0.03	#N/A	#N/A	#N/A
cg0223	Cgl0181		Putative sugar/metabolite permease, MFS-type	739.137	0.589259	-0.763026	0.206166	1	9.5297	-0.76	#N/A	#N/A	#N/A
cg0228	Cgl0183		Two-component system, sensory histidine kinase, putative pseudogene	957.611	0.416483	-1.26367	0.0360606	0.719352	9.9033	-1.26	#N/A	#N/A	#N/A
cg0229	Cgl0184	gltB	Glutamate synthase (NADPH), large chain	353.951	0.942676	-0.0851659	0.896825	1	8.4674	-0.09	#N/A	#N/A	#N/A
cg0230	Cgl0185	gltD	Glutamate synthase (NADPH), small chain	66.0308	1.17448	0.232024	0.798136	1	6.04507	0.23	#N/A	#N/A	#N/A
cg0233	Cgl0186		Conserved hypothetical protein	3786.13	1.18405	0.243726	0.673882	1	11.8865	0.24	#N/A	#N/A	#N/A
cg0235	Cgl0187	emb	arabinofuranosyltransferase	7151.8	0.720653	-0.472623	0.41263	1	12.8041	-0.47	#N/A	#N/A	#N/A
cg0236	Cgl0188		Putative membrane protein	2379.87	0.856698	-0.223141	0.701716	1	11.2167	-0.22	#N/A	#N/A	#N/A
cg0237	Cgl0189		Putative oxidoreductase	2761.17	1.11809	0.161031	0.781984	1	11.4311	0.16	#N/A	#N/A	#N/A
cg0238	Cgl0190		FAD/FMN-containing dehydrogenase	7789.96	1.1149	0.156914	0.78535	1	12.9274	0.16	#N/A	#N/A	#N/A
cg0239	Cgl0191		Hypothetical protein	313.274	0.960139	-0.0586851	0.931788	1	8.29128	-0.06	#N/A	#N/A	#N/A
cg0240	Cgl0192		Putative membrane protein	471.184	1.09586	0.132061	0.83338	1	8.88015	0.13	#N/A	#N/A	#N/A
cg0241	Cgl0193		Conserved hypothetical protein	353.543	1.16872	0.224935	0.724325	1	8.46574	0.22	#N/A	#N/A	#N/A
cg0242	Cgl0194		Hypothetical protein	1252.79	1.13975	0.188717	0.749913	1	10.2909	0.19	#N/A	#N/A	#N/A
cg0243	Cgl0195		Putative membrane protein	709.019	0.877134	-0.189131	0.755054	1	9.46968	-0.19	#N/A	#N/A	#N/A
cg0244	Cgl0196		Putative membrane protein	559.159	0.9841	-0.0231228	0.972953	1	9.12712	-0.02	#N/A	#N/A	#N/A
cg0245	Cgl0197		Conserved hypothetical protein	496.529	0.879085	-0.185925	0.764479	1	8.95573	-0.19	#N/A	#N/A	#N/A
cg0246	Cgl0198		Glycosyl transferase	1241.57	0.913405	-0.130673	0.825714	1	10.2779	-0.13	#N/A	#N/A	#N/A
cg0247	Cgl0199		Conserved hypothetical protein	280.221	0.865243	-0.208822	0.749884	1	8.13042	-0.21	#N/A	#N/A	#N/A
cg0248	Cgl0200		ABC-type putative polysaccharide transporter, ATPase subunit	542.444	0.837931	-0.255096	0.677975	1	9.08333	-0.26	#N/A	#N/A	#N/A
cg0249	Cgl0201		ABC-type putative polysaccharide transporter, permease subunit	1253.87	0.730597	-0.452853	0.443303	1	10.2922	-0.45	#N/A	#N/A	#N/A
cg0250	Cgl0202		aminotransferase class V	1111.81	1.04204	0.0594058	0.921606	1	10.1187	0.06	#N/A	#N/A	#N/A
cg0251	Cgl0203		Quinone oxidoreductase	885.725	1.01769	0.025304	0.968287	1	9.79071	0.03	#N/A	#N/A	#N/A
cg0252	Cgl0204		Putative membrane protein	88.9907	0.358074	-1.48167	0.0613961	1	6.47558	-1.48	#N/A	#N/A	#N/A
cg0253	Cgl0205		Putative 2Fe-2S ferredoxin	135.97	0.748129	-0.418641	0.562083	1	7.08714	-0.42	#N/A	#N/A	#N/A
cg0254	Cgl0206		Putative secondary Na+/alanine symporter, alanine or glycine:cation symporter (AGCS) family	1621.18	0.456025	-1.13282	0.0558536	0.949733	10.6628	-1.13	#N/A	#N/A	#N/A
cg0256	Cgl0207		Conserved hypothetical protein	8.35843	1.61491	0.691456	0.782745	1	3.06323	0.69	#N/A	#N/A	#N/A
cg0257	Cgl0208	moeB	Molybdopterin cofactor synthase, subunit 3	622.815	1.25255	0.324873	0.593367	1	9.28266	0.32	#N/A	#N/A	#N/A
cg0258	Cgl0209	moaE	Molybdopterin cofactor synthase, subunit 2	121.509	1.21439	0.280233	0.708572	1	6.92492	0.28	#N/A	#N/A	#N/A
cg0259	Cgl0210	moaB	Molybdopterin cofactor biosynthesis protein, Mog-family	489.205	1.3667	0.450694	0.465036	1	8.93429	0.45	#N/A	#N/A	#N/A
cg0260	Cgl0211	moaC	Molybdopterin cofactor synthesis protein C	866.375	1.43817	0.524232	0.381087	1	9.75885	0.52	#N/A	#N/A	#N/A
cg0261	Cgl0212	moeA1	Molybdopterin cofactor synthesis protein, MoeA-family	651.941	0.964282	-0.0524736	0.933416	1	9.3486	-0.05	#N/A	#N/A	#N/A
cg0262	Cgl0213	modB	ABC-type putative molybdenum transporter, permease subunit	344.044	1.02445	0.0348496	0.961089	1	8.42645	0.03	#N/A	#N/A	#N/A
cg0263	Cgl0214	modA	ABC-type putative molybdenum transporter, substrate-binding lipoprotein	1170.8	1.03679	0.0521204	0.931227	1	10.1933	0.05	#N/A	#N/A	#N/A
cg0264	Cgl0215		Putative molybdopterin converting factor, small subunit	473.297	1.63626	0.710401	0.250933	1	8.8866	0.71	#N/A	#N/A	#N/A
cg0265	Cgl0216		ABC-type putative molybdenum transporter, ATPase subunit	939.514	1.10951	0.149917	0.802563	1	9.87577	0.15	#N/A	#N/A	#N/A
cg0266	Cgl0217		Putative membrane protein	548.96	1.08592	0.118918	0.848231	1	9.10056	0.12	#N/A	#N/A	#N/A
cg0267	Cgl0218	pat	Phenylalanine aminotransferase, AT class I	1179.2	0.958814	-0.0606777	0.919559	1	10.2036	-0.06	#N/A	#N/A	#N/A
cg0269	Cgl0219		Conserved hypothetical protein	303.265	1.12408	0.16875	0.796057	1	8.24444	0.17	#N/A	#N/A	#N/A
cg0270	Cgl0220		Hypothetical protein	63.4556	1.58938	0.668464	0.439389	1	5.98768	0.67	#N/A	#N/A	#N/A
cg0272	Cgl0221		Putative transcriptional regulator, LysR-family	143.655	1.01233	0.0176841	0.991376	1	7.16646	0.02	#N/A	#N/A	#N/A
cg0273	Cgl0222		Putative alcohol dehydrogenase, type III	108.902	0.96556	-0.0505629	0.959308	1	6.76689	-0.05	#N/A	#N/A	#N/A
cg0274	Cgl0223		Putative oxidoreductase	65.9674	1.21118	0.276418	0.756859	1	6.04368	0.28	#N/A	#N/A	#N/A
cg0275	Cgl0224	mgtE2	Putative Mg2+/Co2+/Ni2+ transporter, Mg2+ transporter-E (MgtE) family	771.488	0.79671	-0.327874	0.585671	1	9.5915	-0.33	#N/A	#N/A	#N/A
cg0277	Cgl0225	dccT	Secondary Na+:succinate/malate/fumarate symporter, divalent anion:Na+ symporter (DASS) family	1656.87	0.691182	-0.532863	0.363931	1	10.6942	-0.53	#N/A	#N/A	#N/A
cg0279	Cgl0226	tyrA	Putative prephenate dehydrogenase	1158.48	1.13612	0.184116	0.756465	1	10.178	0.18	#N/A	#N/A	#N/A
cg0280	Cgl0227		Conserved hypothetical protein	792.299	0.90913	-0.137441	0.820229	1	9.6299	-0.14	#N/A	#N/A	#N/A
cg0281	Cgl0228		tRNA-specific adenosine deaminase	413.731	0.761016	-0.394001	0.528161	1	8.69255	-0.39	#N/A	#N/A	#N/A
cg0282	Cgl0229		CsbD family protein probably involved in stress response	12774	1.47937	0.564979	0.326788	1	13.6409	0.56	#N/A	#N/A	#N/A
cg0283	Cgl0230		Putative membrane protein	273.218	1.02709	0.0385644	0.958643	1	8.09391	0.04	#N/A	#N/A	#N/A
cg0284	Cgl0231		Putative multidrug efflux protein, resistance-nodulation-cell division (RND) superfamily	3708.84	0.95997	-0.0589385	0.919261	1	11.8568	-0.06	#N/A	#N/A	#N/A
cg0285	Cgl0232	tgt	Queuine tRNA-ribosyltransferase	1558.14	0.755553	-0.404396	0.491114	1	10.6056	-0.4	#N/A	#N/A	#N/A
cg0287	Cgl0234		Hypothetical protein	16.3745	1.19545	0.257559	0.900056	1	4.03338	0.26	#N/A	#N/A	#N/A
cg0288	Cgl0235		ABC-type transporter, membrane and ATPase subunit	19.8883	0.493282	-1.01951	0.449485	1	4.31385	-1.02	#N/A	#N/A	#N/A
cg0289	Cgl0236	gltX	Glutamate--tRNA ligase	261.044	0.731457	-0.451155	0.489404	1	8.02815	-0.45	#N/A	#N/A	#N/A
cg0291	Cgl0237		Putative dioxygenase	399.57	1.38862	0.473651	0.44943	1	8.6423	0.47	#N/A	#N/A	#N/A
cg0292	Cgl0238	tnp16a(ISCg16a)	Transposase	101.14	0.898479	-0.154444	0.850228	1	6.66021	-0.15	#N/A	#N/A	#N/A
cg0294	Cgl0240	aspT	Putative aminotransferase, AT class I	6223.63	1.02747	0.039093	0.946244	1	12.6035	0.04	#N/A	#N/A	#N/A
cg0295	Cgl0241		Conserved hypothetical protein	1557.87	0.931479	-0.102405	0.862271	1	10.6054	-0.1	#N/A	#N/A	#N/A
cg0296	Cgl0242	dnaZX	DNA polymerase III, gamma and tau subunits	3535.96	0.850893	-0.23295	0.687654	1	11.7879	-0.23	#N/A	#N/A	#N/A
cg0297	Cgl0243		Conserved hypothetical protein, DUF149-family	5115.36	1.00836	0.0120062	0.983825	1	12.3206	0.01	#N/A	#N/A	#N/A
cg0298	Cgl0244	recR	DNA repair protein (RecF pathway)	333.468	0.778261	-0.361674	0.570197	1	8.38141	-0.36	#N/A	#N/A	#N/A
cg0299	Cgl0245	cobQ	Cobyric acid synthase	561.508	0.862186	-0.213929	0.727539	1	9.13316	-0.21	#N/A	#N/A	#N/A
cg0300	Cgl0246		Putative UDP-N-acetylmuramyl tripeptide synthase, involved in murein formation	1128.42	0.829135	-0.27032	0.648434	1	10.1401	-0.27	#N/A	#N/A	#N/A
cg0302	Cgl0247		Putative DNA polymerase III, epsilon subunit or related 3'-5' exonuclease	904.552	0.843561	-0.245436	0.68151	1	9.82106	-0.25	#N/A	#N/A	#N/A
cg0303	Cgl0248	leuA	2-Isopropylmalate synthase	7208.54	0.752726	-0.409804	0.477235	1	12.8155	-0.41	#N/A	#N/A	#N/A
cg0304	Cgl0249		Putative membrane protein	364.633	0.746036	-0.422684	0.502962	1	8.5103	-0.42	#N/A	#N/A	#N/A
cg0304	Cgl0250		Putative membrane protein	747.92	0.847249	-0.239141	0.69184	1	9.54674	-0.24	#N/A	#N/A	#N/A
cg0306	Cgl0251	lysC	Aspartate kinase	10359.8	0.858385	-0.220303	0.701678	1	13.3387	-0.22	#N/A	#N/A	#N/A
cg0307	Cgl0252	asd	Aspartate-semialdehyde dehydrogenase	11174.6	0.862016	-0.214213	0.709462	1	13.4479	-0.21	#N/A	#N/A	#N/A
cg0308	Cgl0253		Putative membrane protein	999.816	0.959017	-0.0603716	0.920655	1	9.96552	-0.06	#N/A	#N/A	#N/A
cg0309	Cgl0254	sigC	RNA polymerase sigma factor, ECF-family	354.062	1.27604	0.351676	0.579078	1	8.46786	0.35	#N/A	#N/A	#N/A
cg0311	Cgl0256		Putative secreted protein	229.618	3.7364	1.90165	0.0052602	0.197305	7.84309	1.9	#N/A	#N/A	#N/A
cg0313	Cgl0257	lrp	Leucine-responsive transcriptional activator, AsnC-family	103.207	0.880861	-0.183013	0.819174	1	6.6894	-0.18	#N/A	#N/A	#N/A
cg0314	Cgl0258	brnF	Secondary branched-chain amino acid efflux transporter, LIV-E family, large subunit	35.9205	0.644533	-0.633675	0.548789	1	5.16674	-0.63	#N/A	#N/A	#N/A
cg0315	Cgl0259	brnE	Secondary branched-chain amino acid efflux transporter, LIV-E family, small subunit	32.6856	1.27236	0.347502	0.766689	1	5.03058	0.35	#N/A	#N/A	#N/A
cg0316	Cgl0260		Putative secreted protein	181.36	2.18157	1.12537	0.101753	1	7.50271	1.13	#N/A	#N/A	#N/A
cg0317	Cgl0261		Putative transcriptional regulator, ArsR-family	107.773	1.00296	0.00426536	1	1	6.75185	0	#N/A	#N/A	#N/A
cg0318	Cgl0262	arsC1	Putative secondary arsenite transporter, arsenical resistance-3 (ACR3) family	285.85	1.19006	0.251036	0.699945	1	8.15912	0.25	#N/A	#N/A	#N/A
cg0319	Cgl0263	arsX	Putative arsenate reductase (arsenical pump modifier)	178.587	0.773667	-0.370216	0.591362	1	7.48048	-0.37	#N/A	#N/A	#N/A
cg0321	Cgl0264	mnhG	Putative Na+/H+ antiporter, membrane subunit	322.573	0.765296	-0.385909	0.545728	1	8.33348	-0.39	#N/A	#N/A	#N/A
cg0322	Cgl0265	mnhF	Putative Na+/H+ antiporter, permease subunit	321.7	0.584929	-0.773667	0.225449	1	8.32957	-0.77	#N/A	#N/A	#N/A
cg0323	Cgl0266	mnhE	Putative Na+/H+ antiporter, MnhE subunit	392.766	0.690951	-0.533345	0.39466	1	8.61753	-0.53	#N/A	#N/A	#N/A
cg0324	Cgl0267	mnhD	Putative secondary Na+/H+ antiporter, monovalent cation:proton antiporter-3 (CPA3) family	1048.85	0.728509	-0.456982	0.441686	1	10.0346	-0.46	#N/A	#N/A	#N/A
cg0325	Cgl0268	mnhC	Putative secondary Na+/H+ antiporter, monovalent cation:proton antiporter-3 (CPA3) family	180.351	0.675908	-0.5651	0.409209	1	7.49466	-0.57	#N/A	#N/A	#N/A
cg0326	Cgl0269	mnhAB	Putative secondary Na+/H+ antiporter, monovalent cation:proton antiporter-3 (CPA3) family	2285.64	0.73417	-0.445814	0.444524	1	11.1584	-0.45	#N/A	#N/A	#N/A
cg0327	Cgl0270		Putative membrane protein	1690.84	0.75837	-0.399026	0.496093	1	10.7235	-0.4	#N/A	#N/A	#N/A
cg0328	Cgl0271		Hypothetical protein	26.4331	0.550538	-0.861085	0.468299	1	4.72428	-0.86	#N/A	#N/A	#N/A
cg0330	Cgl0272	cgtR1	Two-component system, transcriptional response regulator	91.4235	1.14512	0.195498	0.813039	1	6.51449	0.2	#N/A	#N/A	#N/A
cg0331	Cgl0273	cgtS1	Two-component system, sensory histidine kinase	337.232	1.16045	0.214687	0.737851	1	8.3976	0.21	#N/A	#N/A	#N/A
cg0332	Cgl0275		Putative secreted protein	48.6543	1.17448	0.232024	0.821288	1	5.6045	0.23	#N/A	#N/A	#N/A
cg0333	Cgl0274		Putative membrane protein	371.454	0.942203	-0.0858907	0.895266	1	8.53704	-0.09	#N/A	#N/A	#N/A
cg0334	Cgl0276		Putative secreted protein, probable acting as esterase	861.523	0.597976	-0.74184	0.215963	1	9.75075	-0.74	#N/A	#N/A	#N/A
cg0335	Cgl0277		Conserved hypothetical protein	1708.53	0.871097	-0.199095	0.73431	1	10.7385	-0.2	#N/A	#N/A	#N/A
cg0336	Cgl0278	ponA	Putative penicillin-binding protein 1B	4642.07	0.80181	-0.318668	0.581379	1	12.1806	-0.32	#N/A	#N/A	#N/A
cg0337	Cgl0279	whiB4	Putative transcriptional regulator, WhiB-family	4579.78	1.5479	0.630316	0.276748	1	12.1611	0.63	#N/A	#N/A	#N/A
cg0338	Cgl0281		Conserved hypothetical protein	1347.11	1.46696	0.552826	0.348799	1	10.3956	0.55	#N/A	#N/A	#N/A
cg0339	Cgl0282		Conserved hypothetical protein, similar to endoribonuclease L-PSP	2942.11	1.30877	0.388213	0.503984	1	11.5226	0.39	#N/A	#N/A	#N/A
cg0340	Cgl0283		Putative sugar/metabolite permease, MFS-type	64.4326	1.23973	0.310027	0.72814	1	6.00972	0.31	#N/A	#N/A	#N/A
cg0341	Cgl0284	fadD1	Putative acyl-CoA synthase	123.055	1.78295	0.834265	0.254596	1	6.94316	0.83	#N/A	#N/A	#N/A
cg0343	Cgl0285		Putative transcriptional regulator, MarR-family	283.177	0.77775	-0.362621	0.57574	1	8.14556	-0.36	#N/A	#N/A	#N/A
cg0344	Cgl0286	fabG1	3-Oxoacyl-(acyl-carrier protein) reductase	158.391	1.97313	0.980486	0.161702	1	7.30735	0.98	#N/A	#N/A	#N/A
cg0345	Cgl0287		Putative metal-dependent amidohydrolase of the TIM-barrel fold	218.106	1.54288	0.625621	0.348185	1	7.76888	0.63	#N/A	#N/A	#N/A
cg0346	Cgl0288	fadE	Glutaryl-CoA dehydrogenase	225.208	1.60947	0.68659	0.301216	1	7.81512	0.69	#N/A	#N/A	#N/A
cg0347	Cgl0289		Putative dehydratase, MaoC-family	104.955	2.07828	1.05539	0.164012	1	6.71363	1.06	#N/A	#N/A	#N/A
cg0349	Cgl0290		Putative metal-dependent hydrolase	5331.15	0.784419	-0.350304	0.544072	1	12.3802	-0.35	#N/A	#N/A	#N/A
cg0350	Cgl0291	glxR	Transcriptional regulator, Crp-family	13492.3	0.780772	-0.357027	0.534634	1	13.7198	-0.36	#N/A	#N/A	#N/A
cg0352	Cgl0292		Putative secreted protein	892.612	1.02112	0.0301511	0.961759	1	9.80189	0.03	#N/A	#N/A	#N/A
cg0353	Cgl0293	nth	Putative endonuclease III	536.444	0.914354	-0.129175	0.835191	1	9.06728	-0.13	#N/A	#N/A	#N/A
cg0354	Cgl0294		Putative secreted thio-disulfide isomerase	562.773	1.06323	0.0884498	0.887457	1	9.13641	0.09	#N/A	#N/A	#N/A
cg0355	Cgl0295		Putative NTP pyrophosphohydrolase	581.115	0.958352	-0.0613727	0.92247	1	9.18268	-0.06	#N/A	#N/A	#N/A
cg0356	Cgl0296		Putative membrane-associated serine protease, membrane protein	1021.7	0.836987	-0.256723	0.666163	1	9.99675	-0.26	#N/A	#N/A	#N/A
cg0358	Cgl0297		Putative hydrolase/acyltransferase	2325.91	0.860219	-0.217224	0.709381	1	11.1836	-0.22	#N/A	#N/A	#N/A
cg0359	Cgl0298		Putative membrane protein	4546.76	0.98342	-0.0241199	0.967047	1	12.1506	-0.02	#N/A	#N/A	#N/A
cg0360	Cgl0299		Conserved hypothetical protein	1972.17	1.30076	0.379357	0.516355	1	10.9456	0.38	#N/A	#N/A	#N/A
cg0362	Cgl0300		Conserved hypothetical protein	17.3765	1.17448	0.232024	0.909773	1	4.11907	0.23	#N/A	#N/A	#N/A
cg0363	Cgl0301		Putative secretion ATPase	20.3826	1.12555	0.170624	0.935307	1	4.34926	0.17	#N/A	#N/A	#N/A
cg0364	Cgl0302		Putative membrane protein	22.5385	1.82045	0.864293	0.501532	1	4.49432	0.86	#N/A	#N/A	#N/A
cg0365	Cgl0303		Putative membrane protein	104.132	1.22119	0.288293	0.71062	1	6.70227	0.29	#N/A	#N/A	#N/A
cg0366	Cgl0304		Conserved putative membrane protein	21.7904	1.27236	0.347502	0.813764	1	4.44562	0.35	#N/A	#N/A	#N/A
cg0368	Cgl0305		Conserved putative secreted protein	29.4257	1.76172	0.816987	0.473748	1	4.879	0.82	#N/A	#N/A	#N/A
cg0369	Cgl0306		Conserved putative secreted protein	21.7904	1.27236	0.347502	0.813764	1	4.44562	0.35	#N/A	#N/A	#N/A
cg0370	Cgl0307		Putative ATP-dependent RNA helicase, DEAD/DEAH-box family	766.213	0.7561	-0.403352	0.502393	1	9.5816	-0.4	#N/A	#N/A	#N/A
cg0371	Cgl0308	cspB	Cold-shock protein B	23109.9	0.871815	-0.197906	0.730183	1	14.4962	-0.2	#N/A	#N/A	#N/A
cg0373	Cgl0309	topA	DNA topoisomerase I	7010.22	0.856749	-0.223056	0.698666	1	12.7752	-0.22	#N/A	#N/A	#N/A
cg0374	Cgl0310		Conserved hypothetical protein	674.11	1.07436	0.10348	0.866176	1	9.39684	0.1	#N/A	#N/A	#N/A
cg0375	Cgl0311	cyaB	Adenylate cyclase	1245.47	0.987973	-0.0174567	0.977852	1	10.2825	-0.02	#N/A	#N/A	#N/A
cg0376	Cgl0312	dnaX	Putative DNA polymerase III, delta' subunit	444.057	0.840027	-0.251493	0.686679	1	8.7946	-0.25	#N/A	#N/A	#N/A
cg0378	Cgl0314		Putative phage-associated protein	1307.52	1.50953	0.594103	0.31454	1	10.3526	0.59	#N/A	#N/A	#N/A
cg0382	Cgl0315		Conserved hypothetical protein	201.049	1.00737	0.0105908	0.996	1	7.6514	0.01	#N/A	#N/A	#N/A
cg0384	Cgl0316	rluC1	Pseudouridylate synthase	111.831	1.30677	0.386008	0.609245	1	6.80518	0.39	#N/A	#N/A	#N/A
cg0385	Cgl0317	bglS'	Beta-glucosidase, putative pseudogene (N-terminal fragment)	67.781	1.31328	0.393179	0.649068	1	6.08281	0.39	#N/A	#N/A	#N/A
cg0386	Cgl0318	'bglS	Beta-glucosidase, putative pseudogene (C-terminal fragment)	16.3995	3.39761	1.76452	0.237779	1	4.03558	1.76	#N/A	#N/A	#N/A
cg0387	Cgl0319		Putative NAD/mycothiol-dependent formaldehyde dehydrogenase	5529.97	1.38297	0.467768	0.418204	1	12.4331	0.47	#N/A	#N/A	#N/A
cg0388	Cgl0320		Putative Zn-dependent hydrolase	3245.66	1.41378	0.499553	0.389623	1	11.6643	0.5	#N/A	#N/A	#N/A
cg0389	Cgl0321		Putative short chain dehydrogenase	2238.89	1.2378	0.307781	0.597677	1	11.1286	0.31	#N/A	#N/A	#N/A
cg0390	Cgl0322		Putative multidrug efflux permease, MFS-type	1095.92	1.521	0.605017	0.308277	1	10.0979	0.61	#N/A	#N/A	#N/A
cg0391	Cgl0323	rmlB2	Putative dTDP-glucose 4,6-dehydratase	2898.41	0.929277	-0.105819	0.855724	1	11.501	-0.11	#N/A	#N/A	#N/A
cg0393	Cgl0324		Conserved putative membrane protein	525.31	0.745224	-0.424253	0.489435	1	9.03703	-0.42	#N/A	#N/A	#N/A
cg0394	Cgl0325		Putative glycosyl transferase	1069.28	0.649246	-0.623162	0.294309	1	10.0624	-0.62	#N/A	#N/A	#N/A
cg0395	Cgl0326		putative ribonuclease H	564.731	0.760877	-0.394265	0.518853	1	9.14142	-0.39	#N/A	#N/A	#N/A
cg0396	Cgl0327		Putative glycosyl transferase	1759.62	0.92817	-0.10754	0.854894	1	10.781	-0.11	#N/A	#N/A	#N/A
cg0397	Cgl0328		Putative 5'-nucleotidase	189.14	0.775158	-0.367438	0.590835	1	7.56331	-0.37	#N/A	#N/A	#N/A
cg0399	Cgl0330		Hypothetical protein	678.616	0.870513	-0.200062	0.741859	1	9.40645	-0.2	#N/A	#N/A	#N/A
cg0400	Cgl0331	adhC	Putative alcohol dehydrogenase (NADP(+))	4940.1	0.968368	-0.046373	0.93626	1	12.2703	-0.05	#N/A	#N/A	#N/A
cg0401	Cgl0332	rmlA1	Glucose-1-phosphate thymidylyltransferase	977.908	1.0883	0.122076	0.83875	1	9.93355	0.12	#N/A	#N/A	#N/A
cg0402	Cgl0333	rmlCD	dTDP-4-dehydrorhamnose 3,5-epimerase/dTDP-4-dehydrorhamnose reductase	1197.92	0.96556	-0.0505629	0.933147	1	10.2263	-0.05	#N/A	#N/A	#N/A
cg0403	Cgl0334	rmlB1	dTDP-glucose 4,6-dehydratase	2522.38	1.07846	0.108967	0.851914	1	11.3006	0.11	#N/A	#N/A	#N/A
cg0404	Cgl0335		Conserved hypothetical protein, nitroreductase-family	2320.11	1.23909	0.309285	0.595669	1	11.18	0.31	#N/A	#N/A	#N/A
cg0407	Cgl0337		Putative secreted protein	627.237	0.757278	-0.401105	0.509045	1	9.29287	-0.4	#N/A	#N/A	#N/A
cg0408	Cgl0338		Putative membrane protein	807.389	1.10199	0.140115	0.816689	1	9.65712	0.14	#N/A	#N/A	#N/A
cg0409	Cgl0339		Putative metallopeptidase	1310.75	0.899907	-0.152152	0.797058	1	10.3562	-0.15	#N/A	#N/A	#N/A
cg0410	Cgl0340		Putative prolyl endopeptidase	2749.23	1.04378	0.0618136	0.915863	1	11.4248	0.06	#N/A	#N/A	#N/A
cg0411	Cgl0341		Putative membrane protein	205.591	0.67788	-0.560898	0.403775	1	7.68364	-0.56	#N/A	#N/A	#N/A
cg0412	Cgl0342		Putative membrane protein	1025.36	1.38796	0.472964	0.426406	1	10.0019	0.47	#N/A	#N/A	#N/A
cg0413	Cgl0343	cmt1	Trehalose corynomycolyl transferase	15586.6	1.04769	0.0672083	0.906962	1	13.928	0.07	#N/A	#N/A	#N/A
cg0414	Cgl0344	wzz	Cell surface polysaccharide biosynthesis/chain length determinant	9121.24	0.596991	-0.744219	0.197918	1	13.155	-0.74	#N/A	#N/A	#N/A
cg0415	Cgl0345	ptpA2	Putative protein-tyrosine-phosphatase	3480.83	0.762083	-0.39198	0.498932	1	11.7652	-0.39	#N/A	#N/A	#N/A
cg0416	Cgl0346		Putative secreted protein, carrying a eukaryotic domain	6013.95	0.904942	-0.144103	0.802738	1	12.5541	-0.14	#N/A	#N/A	#N/A
cg0417	Cgl0347	capD	Putative dTDP-glucose 4,6-dehydratase, transmembrane protein	9948.44	1.00969	0.0139146	0.980933	1	13.2803	0.01	#N/A	#N/A	#N/A
cg0418	Cgl0348		Putative aminotransferase, involved in cell wall biosynthesis	7491.66	0.920315	-0.1198	0.835277	1	12.8711	-0.12	#N/A	#N/A	#N/A
cg0419	Cgl0349		Putative glycosyltransferase	4077.86	0.972807	-0.0397747	0.945528	1	11.9936	-0.04	#N/A	#N/A	#N/A
cg0420	Cgl0350		Putative glycosyltransferase	2954.98	1.11951	0.162861	0.779347	1	11.5289	0.16	#N/A	#N/A	#N/A
cg0421	Cgl0351	wzx	Putative PST O-antigen protein, multidrug/oligosaccharidyl-lipid/polysaccharide (MOP) translocase	1917.41	0.987382	-0.01832	0.975908	1	10.9049	-0.02	#N/A	#N/A	#N/A
cg0422	Cgl0352	murA	UDP-N-acetylglucosamine 1-carboxyvinyltransferase	4343.13	0.941053	-0.0876514	0.879709	1	12.0845	-0.09	#N/A	#N/A	#N/A
cg0423	Cgl0353	murB	UDP-N-acetylenolpyruvoylglucosamine reductase	3651.62	0.894005	-0.161645	0.780272	1	11.8343	-0.16	#N/A	#N/A	#N/A
cg0424	Cgl0354		Putative glycosyltransferase	3903.26	0.940347	-0.0887342	0.878386	1	11.9305	-0.09	#N/A	#N/A	#N/A
cg0426	Cgl0355	tnp17a(ISCg17a)	Transposase, putative pseudogene	9.08158	0.704689	-0.504941	0.845085	1	3.18294	-0.5	#N/A	#N/A	#N/A
cg0427	Cgl0356	tnp17b(ISCg17a)	Transposase, putative pseudogene	47.9696	0.957458	-0.062719	0.970964	1	5.58405	-0.06	#N/A	#N/A	#N/A
cg0428	Cgl0357	tnp17c(ISCG17a)	Transposase, putative pseudogene	42.9596	0.966799	-0.0487121	0.987008	1	5.42491	-0.05	#N/A	#N/A	#N/A
cg0431	Cgl0358		Putative membrane protein, involved in polysaccharide acetylation	1351.57	0.904668	-0.144539	0.806888	1	10.4004	-0.14	#N/A	#N/A	#N/A
cg0432	Cgl0359		Putative lipopolysaccharide modification acyltransferase	4316.82	1.12399	0.168633	0.770719	1	12.0758	0.17	#N/A	#N/A	#N/A
cg0435	Cgl0360	udgA1	UDP-glucose 6-dehydrogenase	4535.84	0.996753	-0.00469171	0.993906	1	12.1472	0	#N/A	#N/A	#N/A
cg0436	Cgl0361		Hypothetical protein	907.889	0.805279	-0.31244	0.600945	1	9.82637	-0.31	#N/A	#N/A	#N/A
cg0437	Cgl0362	wzy	Putative membrane protein, involved in polysaccharide polymerization	4183.12	1.0539	0.075738	0.896158	1	12.0304	0.08	#N/A	#N/A	#N/A
cg0438	Cgl0363		Putative glycosyltransferase	4793.18	0.913077	-0.131192	0.820448	1	12.2268	-0.13	#N/A	#N/A	#N/A
cg0439	Cgl0364		Putative acetyl transferase	2550.62	1.02184	0.0311746	0.957987	1	11.3166	0.03	#N/A	#N/A	#N/A
cg0441	Cgl0366	lpd	Dihydrolipoamide dehydrogenase	30901.3	1.47132	0.557108	0.332716	1	14.9154	0.56	#N/A	#N/A	#N/A
cg0442	Cgl0367	galU2	Putative UTP--glucose-1-phosphate uridylyltransferase	3042.89	1.04211	0.0595018	0.918863	1	11.5712	0.06	#N/A	#N/A	#N/A
cg0443	Cgl0368		Putative regulatory protein	481.358	0.947306	-0.0780982	0.902293	1	8.91097	-0.08	#N/A	#N/A	#N/A
cg0444	Cgl0369	ramB	Transcriptional regulator, MerR-family	2211.25	0.915413	-0.127506	0.82728	1	11.1106	-0.13	#N/A	#N/A	#N/A
cg0445	Cgl0370	sdhCD	Succinate dehydrogenase, subunit CD	8161.27	0.47118	-1.08565	0.0619964	1	12.9946	-1.09	#N/A	#N/A	#N/A
cg0446	Cgl0371	sdhA	Succinate dehydrogenase, subunit A	14275	0.47406	-1.07686	0.0635968	1	13.8012	-1.08	#N/A	#N/A	#N/A
cg0447	Cgl0372	sdhB	Succinate dehydrogenase, subunit B	8651.62	0.495931	-1.01179	0.0814562	1	13.0788	-1.01	#N/A	#N/A	#N/A
cg0448	Cgl0373		Conserved putative membrane protein	5407.86	0.666285	-0.585788	0.311217	1	12.4008	-0.59	#N/A	#N/A	#N/A
cg0450	Cgl0375		Conserved hypothetical protein	255.103	1.63105	0.705797	0.280634	1	7.99494	0.71	#N/A	#N/A	#N/A
cg0451	Cgl0376		Putative membrane protein	1634.44	1.31896	0.399403	0.496119	1	10.6746	0.4	#N/A	#N/A	#N/A
cg0452	Cgl0377		Hypothetical protein	2287.12	1.14442	0.194611	0.738695	1	11.1593	0.19	#N/A	#N/A	#N/A
cg0453	Cgl0378		Putative membrane protein	2207.54	1.0667	0.093153	0.873671	1	11.1082	0.09	#N/A	#N/A	#N/A
cg0454	Cgl0379		Putative transcriptional regulator, TetR-family	319.055	1.32129	0.401949	0.529754	1	8.31766	0.4	#N/A	#N/A	#N/A
cg0455	Cgl0380		Putative multidrug efflux permease, MFS-type	480.987	1.26279	0.336613	0.586236	1	8.90985	0.34	#N/A	#N/A	#N/A
cg0456	Cgl0381		Putative multidrug efflux permease, MFS-type	423.343	0.914822	-0.128437	0.839437	1	8.72568	-0.13	#N/A	#N/A	#N/A
cg0457	Cgl0382	purU	Putative formyltetrahydrofolate deformylase	2512.8	0.693619	-0.527785	0.364979	1	11.2951	-0.53	#N/A	#N/A	#N/A
cg0458	Cgl0383	deoC	Deoxyribose-phosphate aldolase	492.938	0.972892	-0.039649	0.952046	1	8.94526	-0.04	#N/A	#N/A	#N/A
cg0462	Cgl0384		Conserved hypothetical protein	59.6515	0.86618	-0.207261	0.827928	1	5.89849	-0.21	#N/A	#N/A	#N/A
cg0463	Cgl0385		Conserved hypothetical protein	435.688	2.12146	1.08506	0.0829514	1	8.76715	1.09	#N/A	#N/A	#N/A
cg0465	Cgl0387		Conserved putative membrane protein	86.8422	4.43367	2.1485	0.00880665	0.269606	6.44032	2.15	#N/A	#N/A	#N/A
cg0466	Cgl0388		Conserved putative secreted protein	804.13	1.97716	0.98343	0.10327	1	9.65129	0.98	#N/A	#N/A	#N/A
cg0467	Cgl0389		ABC-type putative hemin transporter, substrate-binding lipoprotein	897.248	2.45125	1.29352	0.0324981	0.674391	9.80936	1.29	#N/A	#N/A	#N/A
cg0468	Cgl0390		ABC-type putative hemin transporter, permease subunit	455.107	1.97657	0.982997	0.114432	1	8.83006	0.98	#N/A	#N/A	#N/A
cg0469	Cgl0391		ABC-type putative hemin transporter, ATPase subunit	307.054	1.8533	0.890094	0.165957	1	8.26235	0.89	#N/A	#N/A	#N/A
cg0472	Cgl0394		Conserved hypothetical protein	1292.3	0.633508	-0.658564	0.265231	1	10.3357	-0.66	#N/A	#N/A	#N/A
cg0474	Cgl0395		Conserved hypothetical protein	1891.3	0.783086	-0.352757	0.546397	1	10.8852	-0.35	#N/A	#N/A	#N/A
cg0475	Cgl0396		Conserved hypothetical protein	7178.93	0.859709	-0.21808	0.705031	1	12.8096	-0.22	#N/A	#N/A	#N/A
cg0476	Cgl0397	murB2	Putative UDP-N-acetylmuramate dehydrogenase	949.429	0.76977	-0.377501	0.526535	1	9.89092	-0.38	#N/A	#N/A	#N/A
cg0477	Cgl0398		Hypothetical protein	506.17	0.769318	-0.378347	0.538778	1	8.98348	-0.38	#N/A	#N/A	#N/A
cg0480	Cgl0400	fadD5	Long-chain-fatty-acid--CoA ligase	6228.09	1.22129	0.288405	0.617084	1	12.6046	0.29	#N/A	#N/A	#N/A
cg0481	Cgl0401	mshA	Putative glycosyltransferase, involved in mycothiol biosynthesis	999.787	1.10627	0.145699	0.807555	1	9.96548	0.15	#N/A	#N/A	#N/A
cg0482	Cgl0402	gpmA	Phosphoglycerate mutase 1	17403.8	1.03262	0.0463129	0.935837	1	14.0871	0.05	#N/A	#N/A	#N/A
cg0483	Cgl0403	cgtS4	Two-component system, sensory histidine kinase	5415.64	1.01739	0.0248685	0.965999	1	12.4029	0.02	#N/A	#N/A	#N/A
cg0484	Cgl0404	cgtR4	Two-component system, transcriptional response regulator	1837.14	0.977332	-0.0330797	0.955798	1	10.8432	-0.03	#N/A	#N/A	#N/A
cg0485	Cgl0405		Hypothetical protein	32.0394	0.542068	-0.883453	0.418432	1	5.00178	-0.88	#N/A	#N/A	#N/A
cg0486	Cgl0406		ABC-type transporter, ATPase and permease subunit	848.691	0.914741	-0.128565	0.831209	1	9.7291	-0.13	#N/A	#N/A	#N/A
cg0487	Cgl0407		Conserved hypothetical protein	682.847	1.19104	0.252228	0.677384	1	9.41542	0.25	#N/A	#N/A	#N/A
cg0488	Cgl0408	ppx1	Polyphosphatase, Ppx/GppA-family	3159.28	0.746242	-0.422284	0.466898	1	11.6254	-0.42	#N/A	#N/A	#N/A
cg0489	Cgl0409		Putative membrane protein	3039.97	0.868459	-0.203471	0.725985	1	11.5698	-0.2	#N/A	#N/A	#N/A
cg0490	Cgl0410	proC	Pyrroline-5-carboxylate reductase	3081.43	0.710263	-0.493575	0.395498	1	11.5894	-0.49	#N/A	#N/A	#N/A
cg0492	Cgl0411		Putative DNA-binding (excisionase) protein	5151.87	0.710985	-0.492108	0.394652	1	12.3309	-0.49	#N/A	#N/A	#N/A
cg0495	Cgl0415		Putative phosphatase	464.918	1.11818	0.161153	0.796779	1	8.86083	0.16	#N/A	#N/A	#N/A
cg0497	Cgl0417	hemA	Glutamyl-tRNA reductase	3559.18	1.62304	0.698698	0.229385	1	11.7973	0.7	#N/A	#N/A	#N/A
cg0498	Cgl0418	hemC	Porphobilinogen deaminase	2045.85	1.33307	0.414747	0.477757	1	10.9985	0.41	#N/A	#N/A	#N/A
cg0499	Cgl0419		Hypothetical protein	597.813	0.6334	-0.658812	0.279632	1	9.22355	-0.66	#N/A	#N/A	#N/A
cg0500	Cgl0420	qsuR	transcriptional activator of qsuABCD genes, LysR-family	106.263	1.1681	0.224162	0.774907	1	6.7315	0.22	#N/A	#N/A	#N/A
cg0501	Cgl0421	qsuA	Putative shikimate permease, MFS-type	597.303	0.7464	-0.42198	0.488393	1	9.22232	-0.42	#N/A	#N/A	#N/A
cg0502	Cgl0422	qsuB	putative dehydroshikimate dehydratase, 2 domain protein	482.53	0.649816	-0.621897	0.31366	1	8.91447	-0.62	#N/A	#N/A	#N/A
cg0503	Cgl0423	aroD	PROBABLE 3-DEHYDROQUINATE DEHYDRATASE	314.314	0.909368	-0.137064	0.83393	1	8.29606	-0.14	#N/A	#N/A	#N/A
cg0504	Cgl0424	aroE	Putative shikimate 5-dehydrogenase	495.798	0.582747	-0.779059	0.206666	1	8.95361	-0.78	#N/A	#N/A	#N/A
cg0505	Cgl0425		Putative ribosomal protein L7/L12 family	525.724	1.10861	0.148746	0.810576	1	9.03816	0.15	#N/A	#N/A	#N/A
cg0506	Cgl0426		ABC-type putative spermidine/putrescine/iron(III) transporter, ATPase subunit	352.438	0.315219	-1.66557	0.00984802	0.289518	8.46122	-1.67	#N/A	#N/A	#N/A
cg0507	Cgl0427		ABC-type putative spermidine/putrescine/iron(III) transporter, permease subunit	966.926	0.330646	-1.59664	0.00862682	0.269606	9.91726	-1.6	#N/A	#N/A	#N/A
cg0508	Cgl0428		ABC-type putative spermidine/putrescine/iron(III) transporter, substrate-binding lipoprotein	2037.02	0.390924	-1.35504	0.0222772	0.525811	10.9922	-1.36	#N/A	#N/A	#N/A
cg0510	Cgl0429	hemD	Uroporphyrinogen-III synthase	3893.51	0.725317	-0.463316	0.423853	1	11.9269	-0.46	#N/A	#N/A	#N/A
cg0511	Cgl0430		Hypothetical protein	642.453	0.96407	-0.0527906	0.933087	1	9.32745	-0.05	#N/A	#N/A	#N/A
cg0512	Cgl0431	hemB	Porphobilinogen synthase	1463.09	1.2006	0.263752	0.654084	1	10.5148	0.26	#N/A	#N/A	#N/A
cg0513	Cgl0432		Putative membrane protein	665.955	1.00973	0.0139743	0.9844	1	9.37928	0.01	#N/A	#N/A	#N/A
cg0514	Cgl0433		Putative membrane protein	638.745	1.27943	0.355497	0.558309	1	9.3191	0.36	#N/A	#N/A	#N/A
cg0515	Cgl0434		Putative cation transporting P-type ATPase	3293.77	1.15575	0.208825	0.71889	1	11.6855	0.21	#N/A	#N/A	#N/A
cg0516	Cgl0435	hemE	Uroporphyrinogen decarboxylase	1676.66	1.95793	0.969329	0.100548	1	10.7114	0.97	#N/A	#N/A	#N/A
cg0517	Cgl0436	hemY	Protoporphyrinogen oxidase	1449.33	1.60088	0.678862	0.249621	1	10.5012	0.68	#N/A	#N/A	#N/A
cg0518	Cgl0437	hemL	Glutamate-1-semialdehyde 2,1-aminomutase, AT class II	2269.01	1.36881	0.452926	0.437464	1	11.1478	0.45	#N/A	#N/A	#N/A
cg0519	Cgl0438		Putative phosphoglycerate mutase	1275.67	1.35684	0.440249	0.455984	1	10.317	0.44	#N/A	#N/A	#N/A
cg0520	Cgl0439		Secreted thiol-disulfide isomerase	1147.24	1.39274	0.477926	0.419876	1	10.164	0.48	#N/A	#N/A	#N/A
cg0522	Cgl0440	ccsA	Cytochrome c biogenesis membrane protein, DsbD-family	856.62	1.51635	0.600602	0.316068	1	9.74251	0.6	#N/A	#N/A	#N/A
cg0523	Cgl0441		Cytochrome c biogenesis membrane protein, ResB-family	1656.24	1.42504	0.511006	0.383979	1	10.6937	0.51	#N/A	#N/A	#N/A
cg0524	Cgl0442	ccsB	Cytochrome c biogenesis membrane protein, CcsA-family	1477.95	1.35304	0.43621	0.458388	1	10.5294	0.44	#N/A	#N/A	#N/A
cg0525	Cgl0443		conserved hypothetical protein	5.20047	0.220215	-2.18301	0.472251	1	2.37864	-2.18	#N/A	#N/A	#N/A
cg0527	Cgl0445	glyR	Transcriptional activator of glyA, ArsR-family	377.254	2.55848	1.35529	0.0332918	0.681709	8.55939	1.36	#N/A	#N/A	#N/A
cg0528	Cgl0446		Putative secreted protein	811.005	1.05442	0.0764474	0.900419	1	9.66357	0.08	#N/A	#N/A	#N/A
cg0530	Cgl0447		Hypothetical protein	410.975	1.09629	0.132629	0.834742	1	8.68291	0.13	#N/A	#N/A	#N/A
cg0531	Cgl0448	menA	1,4-Dihydroxy-2-naphthoate octaprenyltransferase	257.165	0.517991	-0.949002	0.147047	1	8.00655	-0.95	#N/A	#N/A	#N/A
cg0532	Cgl0449		Putative glycosyltransferase	622.59	1.008	0.0114898	0.987937	1	9.28214	0.01	#N/A	#N/A	#N/A
cg0533	Cgl0450	menE	O-Succinylbenzoic acid--CoA ligase	425.767	0.854292	-0.227198	0.71685	1	8.73392	-0.23	#N/A	#N/A	#N/A
cg0534	Cgl0451		Putative integral membrane protein	66.5001	1.18994	0.250883	0.779945	1	6.05528	0.25	#N/A	#N/A	#N/A
cg0535	Cgl0452		Putative ketoglutarate semialdehyde dehydrogenase	498.81	1.04434	0.0625914	0.922195	1	8.96235	0.06	#N/A	#N/A	#N/A
cg0536	Cgl0453		Putative 5-dehydro-4-deoxyglucarate dehydratase	360.369	0.949401	-0.0749106	0.909587	1	8.49333	-0.07	#N/A	#N/A	#N/A
cg0537	Cgl0454		Putative transcriptional regulator, LysR-family	693.508	0.818118	-0.289618	0.632125	1	9.43777	-0.29	#N/A	#N/A	#N/A
cg0538	Cgl0455		Conserved hypothetical protein	794.43	0.904486	-0.14483	0.810596	1	9.63378	-0.14	#N/A	#N/A	#N/A
cg0540	Cgl0456		Putative metal-dependent amidohydrolase, TIM-barrel fold	309.597	0.839048	-0.253174	0.694641	1	8.27425	-0.25	#N/A	#N/A	#N/A
cg0542	Cgl0457		Hypothetical protein	136.287	0.694189	-0.5266	0.463819	1	7.09051	-0.53	#N/A	#N/A	#N/A
cg0543	Cgl0458		Hypothetical protein	291.737	0.914741	-0.128565	0.845929	1	8.18853	-0.13	#N/A	#N/A	#N/A
cg0544	Cgl0459		Putative membrane protein	462.791	0.802278	-0.317825	0.608277	1	8.85422	-0.32	#N/A	#N/A	#N/A
cg0545	Cgl0460	pitA	Putative phosphate/sulfate transporter, inorganic phosphate transporter (PiT) family	2797.51	0.912298	-0.132423	0.819961	1	11.4499	-0.13	#N/A	#N/A	#N/A
cg0548	Cgl0463	menB	Naphthoate synthase	782.833	1.13272	0.17979	0.765846	1	9.61256	0.18	#N/A	#N/A	#N/A
cg0549	Cgl0465		Putative pterin-4-alpha-carbinolamine dehydratase	181.718	1.17261	0.229725	0.741722	1	7.50556	0.23	#N/A	#N/A	#N/A
cg0550	Cgl0464		Putative peptidase E	394.272	0.994827	-0.00748215	0.995058	1	8.62305	-0.01	#N/A	#N/A	#N/A
cg0551	Cgl0466	menC	Putative O-succinylbenzoate-CoA synthase	520.958	0.859091	-0.219117	0.722502	1	9.02502	-0.22	#N/A	#N/A	#N/A
cg0552	Cgl0467	menD	2-Oxoglutarate decarboxylase	1677.81	0.915689	-0.127071	0.828938	1	10.7124	-0.13	#N/A	#N/A	#N/A
cg0553	Cgl0468		Conserved putative membrane protein	617.641	1.143	0.192829	0.752444	1	9.27063	0.19	#N/A	#N/A	#N/A
cg0554	Cgl0469		Putative glycosyl transferase	1186.84	1.3158	0.395938	0.503447	1	10.2129	0.4	#N/A	#N/A	#N/A
cg0555	Cgl0470		Putative secondary gamma-aminobutyrate transporter, amino acid-polyamine-organocation (APC) family	571.02	0.887065	-0.172889	0.778611	1	9.1574	-0.17	#N/A	#N/A	#N/A
cg0556	Cgl0471	ubiE	Ubiquinone/menaquinone biosynthesis methyltransferase	1503.74	0.973875	-0.038191	0.949257	1	10.5543	-0.04	#N/A	#N/A	#N/A
cg0557	Cgl0472		Putative FAD-linked oxidoreductase, geranyl-geranyl reductase family	401.703	1.12403	0.168679	0.790014	1	8.64999	0.17	#N/A	#N/A	#N/A
cg0559	Cgl0473	ispB	Putative octaprenyl-diphosphate synthase	1894.93	0.693783	-0.527443	0.367517	1	10.8879	-0.53	#N/A	#N/A	#N/A
cg0561	Cgl0474	secE	Preprotein translocase, SecE subunit	1735.99	0.872761	-0.196341	0.737767	1	10.7615	-0.2	#N/A	#N/A	#N/A
cg0562	Cgl0475	nusG	Transcription antitermination protein NusG	4389.96	0.72032	-0.47329	0.413484	1	12.1	-0.47	#N/A	#N/A	#N/A
cg0563	Cgl0476	rplK	50S ribosomal protein L11	14431.9	0.518494	-0.947602	0.101757	1	13.817	-0.95	#N/A	#N/A	#N/A
cg0564	Cgl0477	rplA	50S ribosomal protein L1	16178.1	0.535429	-0.901233	0.119234	1	13.9818	-0.9	#N/A	#N/A	#N/A
cg0565	Cgl0478		Putative transcriptional regulatory protein	182.035	1.10923	0.149562	0.833227	1	7.50807	0.15	#N/A	#N/A	#N/A
cg0567	Cgl0480	gabD2	Putative succinate-semialdehyde dehydrogenase (NAD(P)(+))	35.7301	0.764959	-0.386547	0.726007	1	5.15907	-0.39	#N/A	#N/A	#N/A
cg0568	Cgl0481		Putative secondary aromatic amino acid permease, hydroxy/aromatic amino acid permease (HAAAP) family	61.5036	0.723095	-0.467743	0.595714	1	5.9426	-0.47	#N/A	#N/A	#N/A
cg0570	Cgl0483		Putative dehydrogenase	818.096	1.00999	0.014345	0.983224	1	9.67613	0.01	#N/A	#N/A	#N/A
cg0571	Cgl0484		Hypothetical protein	392.039	1.05556	0.0780049	0.904758	1	8.61485	0.08	#N/A	#N/A	#N/A
cg0572	Cgl0485	rplJ	50S ribosomal protein L10	66394.8	0.506907	-0.980208	0.0900784	1	16.0188	-0.98	#N/A	#N/A	#N/A
cg0573	Cgl0486	rplL	Putative 50S ribosomal protein L7/L12	36680.4	0.554227	-0.851452	0.140217	1	15.1627	-0.85	#N/A	#N/A	#N/A
cg0575	Cgl0487		Putative secreted protein	2128.53	1.00272	0.00392575	0.9956	1	11.0556	0	#N/A	#N/A	#N/A
cg0576	Cgl0488	rpoB	DNA-directed RNA polymerase, beta chain	49721.2	1.04588	0.0647129	0.910186	1	15.6016	0.06	#N/A	#N/A	#N/A
cg0577	Cgl0489	rpoC	DNA-directed RNA polymerase, beta' chain	53648.1	1.04596	0.0648217	0.910028	1	15.7112	0.06	#N/A	#N/A	#N/A
cg0578	Cgl0490		Putative membrane protein	41.2594	1.6706	0.740366	0.458101	1	5.36665	0.74	#N/A	#N/A	#N/A
cg0579	Cgl0491		Transcriptional regulatory protein, HTH_3-family	327.756	1.34819	0.431022	0.499068	1	8.35648	0.43	#N/A	#N/A	#N/A
cg0580	Cgl0492		Conserved hypothetical protein	1271.87	1.40423	0.489782	0.407039	1	10.3127	0.49	#N/A	#N/A	#N/A
cg0581	Cgl0493	rpsL	30S ribosomal protein S12	15424.6	0.584654	-0.774346	0.179855	1	13.9129	-0.77	#N/A	#N/A	#N/A
cg0582	Cgl0494	rpsG	30S ribosomal protein S7	18430.3	0.582794	-0.778941	0.17715	1	14.1698	-0.78	#N/A	#N/A	#N/A
cg0583	Cgl0495	fusA	Elongation factor G	67842.5	0.79434	-0.332171	0.562508	1	16.0499	-0.33	#N/A	#N/A	#N/A
cg0583	Cgl0496	fusA	Elongation factor G	32.0009	0.937691	-0.0928154	0.962838	1	5.00004	-0.09	#N/A	#N/A	#N/A
cg0587	Cgl0497	tuf	Elongation factor Tu	200942	0.808435	-0.306796	0.592532	1	17.6164	-0.31	#N/A	#N/A	#N/A
cg0588	Cgl0499		Hypothetical protein	337.934	0.678123	-0.56038	0.377344	1	8.4006	-0.56	#N/A	#N/A	#N/A
cg0592	Cgl0503		Putative acetate CoA-transferase	58.4705	2.22806	1.15579	0.190942	1	5.86964	1.16	#N/A	#N/A	#N/A
cg0593	Cgl0504	rpsJ	30S ribosomal protein S10	19643.4	0.671608	-0.574309	0.318376	1	14.2618	-0.57	#N/A	#N/A	#N/A
cg0594	Cgl0505	rplC	50S ribosomal protein L3	31726.3	0.619475	-0.690882	0.230342	1	14.9534	-0.69	#N/A	#N/A	#N/A
cg0594	Cgl0506	rplC	50S ribosomal protein L3	15.0302	0.880861	-0.183013	0.949975	1	3.90979	-0.18	#N/A	#N/A	#N/A
cg0596	Cgl0507	rplD	50S ribosomal protein L4	23124.9	0.615823	-0.699413	0.224886	1	14.4972	-0.7	#N/A	#N/A	#N/A
cg0597	Cgl0508	rplW	50S ribosomal protein L23	12231.9	0.587079	-0.768375	0.183463	1	13.5784	-0.77	#N/A	#N/A	#N/A
cg0597	Cgl0509	rplW	50S ribosomal protein L23	35.9705	1.50073	0.585661	0.582441	1	5.16874	0.59	#N/A	#N/A	#N/A
cg0598	Cgl0510	rplB	50S ribosomal protein L2	27643.8	0.62689	-0.673715	0.242106	1	14.7547	-0.67	#N/A	#N/A	#N/A
cg0599	Cgl0512	rpsS	30S ribosomal protein S19	8.61231	0.616603	-0.697586	0.772089	1	3.1064	-0.7	#N/A	#N/A	#N/A
cg0599	Cgl0511	rpsS	30S ribosomal protein S19	13597	0.667827	-0.582454	0.312004	1	13.731	-0.58	#N/A	#N/A	#N/A
cg0600	Cgl0513	rplV	50S ribosomal protein L22	16169.2	0.634846	-0.65552	0.25539	1	13.981	-0.66	#N/A	#N/A	#N/A
cg0601	Cgl0514	rpsC	30S ribosomal protein S3	19890.5	0.616984	-0.696694	0.226795	1	14.2798	-0.7	#N/A	#N/A	#N/A
cg0602	Cgl0515	rplP	50S ribosomal protein L16	17285.8	0.58069	-0.784161	0.174354	1	14.0773	-0.78	#N/A	#N/A	#N/A
cg0603	Cgl0516	rpmC	50S ribosomal protein L29	15112.8	0.551604	-0.858294	0.13765	1	13.8835	-0.86	#N/A	#N/A	#N/A
cg0604	Cgl0517	rpsQ	30S ribosomal protein S17	11082.4	0.614982	-0.701383	0.224381	1	13.436	-0.7	#N/A	#N/A	#N/A
cg0604	Cgl0518	rpsQ	30S ribosomal protein S17	9.36044	1.51005	0.594594	0.803387	1	3.22658	0.59	#N/A	#N/A	#N/A
cg0606	Cgl0519		Putative membrane protein	387.203	1.39083	0.47595	0.448403	1	8.59695	0.48	#N/A	#N/A	#N/A
cg0607	Cgl0520		Putative secreted protein	432.448	1.13055	0.17703	0.778221	1	8.75638	0.18	#N/A	#N/A	#N/A
cg0608	Cgl0521	rplN	50S ribosomal protein L14	26400.4	0.534709	-0.903173	0.118137	1	14.6883	-0.9	#N/A	#N/A	#N/A
cg0609	Cgl0522	rplX	50S ribosomal protein L24	19968.3	0.559485	-0.837828	0.146916	1	14.2854	-0.84	#N/A	#N/A	#N/A
cg0610	Cgl0523	rplE	50S ribosomal protein L5	25874.9	0.560209	-0.835964	0.147639	1	14.6593	-0.84	#N/A	#N/A	#N/A
cg0611	Cgl0524		Putative secreted protein	571.174	0.786903	-0.345743	0.571523	1	9.15779	-0.35	#N/A	#N/A	#N/A
cg0612	Cgl0525	dkg	Putative aldo/keto reductase, related to diketogulonate reductase	1023.91	1.34385	0.426373	0.473349	1	9.99987	0.43	#N/A	#N/A	#N/A
cg0614	Cgl0526		Hypothetical protein	223.383	1.26654	0.340888	0.610098	1	7.80338	0.34	#N/A	#N/A	#N/A
cg0616	Cgl0527	fdhD	Putative formate dehydrogenase, FdhD-family	550.999	1.40528	0.490859	0.422604	1	9.1059	0.49	#N/A	#N/A	#N/A
cg0617	Cgl0528		Hypothetical protein	316.428	1.65161	0.723877	0.257676	1	8.30573	0.72	#N/A	#N/A	#N/A
cg0618	Cgl0529	fdhF	Putative formate dehydrogenase, FdhA-family alpha chain	6048.52	1.54166	0.62448	0.280262	1	12.5624	0.62	#N/A	#N/A	#N/A
cg0620	Cgl0530		Putative secreted protein	5340.43	1.01983	0.0283323	0.961217	1	12.3827	0.03	#N/A	#N/A	#N/A
cg0621	Cgl0531		Putative integral membrane protein	819.886	0.907058	-0.140733	0.815623	1	9.67928	-0.14	#N/A	#N/A	#N/A
cg0622	Cgl0532		ABC-type putative cobalt transporter, ATPase subunit	1927.43	0.887294	-0.172515	0.768194	1	10.9125	-0.17	#N/A	#N/A	#N/A
cg0623	Cgl0533		ABC-type putative cobalt transporter, permease subunit	3794.34	0.987804	-0.0177037	0.976036	1	11.8896	-0.02	#N/A	#N/A	#N/A
cg0624	Cgl0534		Putative secreted oxidoreductase	8145.93	1.05436	0.0763661	0.894657	1	12.9919	0.08	#N/A	#N/A	#N/A
cg0625	Cgl0535		Putative secreted protein	11795.5	1.03055	0.0434184	0.93996	1	13.5259	0.04	#N/A	#N/A	#N/A
cg0627	Cgl0536		Putative acetyltransferase, GNAT-family	85.8692	0.678997	-0.558522	0.48276	1	6.42407	-0.56	#N/A	#N/A	#N/A
cg0628	Cgl0537	rpsH	30S ribosomal protein S8	30570.7	0.554105	-0.851769	0.140149	1	14.8999	-0.85	#N/A	#N/A	#N/A
cg0629	Cgl0538	rplF	50S ribosomal protein L6	35988.8	0.538499	-0.892984	0.122144	1	15.1353	-0.89	#N/A	#N/A	#N/A
cg0630	Cgl0539	rplR	50S ribosomal protein L18	17203.8	0.538057	-0.894169	0.122062	1	14.0704	-0.89	#N/A	#N/A	#N/A
cg0631	Cgl0540	rpsE	30S ribosomal protein S5	30542.4	0.52467	-0.930517	0.107511	1	14.8985	-0.93	#N/A	#N/A	#N/A
cg0631	Cgl0543	rpsE	30S ribosomal protein S5	59.5495	1.19175	0.253086	0.786516	1	5.89602	0.25	#N/A	#N/A	#N/A
cg0632	Cgl0541	rpmD	50S ribosomal protein L30	16706.5	0.501963	-0.994347	0.08612	1	14.0281	-0.99	#N/A	#N/A	#N/A
cg0634	Cgl0542	rplO	50S ribosomal protein L15	22951.9	0.538444	-0.893132	0.122294	1	14.4863	-0.89	#N/A	#N/A	#N/A
cg0635	Cgl0544		Putative NAD-dependent aldehyde dehydrogenase	52.3335	0.559277	-0.838365	0.35801	1	5.70966	-0.84	#N/A	#N/A	#N/A
cg0636	Cgl0545		Putative membrane protein	108.052	1.06962	0.0970947	0.90919	1	6.75558	0.1	#N/A	#N/A	#N/A
cg0646	Cgl0554		Putative transcriptional regulator, IclR-family	380.853	0.911479	-0.133718	0.834499	1	8.57309	-0.13	#N/A	#N/A	#N/A
cg0647	Cgl0555	secY	Preprotein translocase, SecY subunit	8768.73	0.81754	-0.290639	0.613635	1	13.0982	-0.29	#N/A	#N/A	#N/A
cg0648	Cgl0556	adk	Adenylate kinase	5864.41	0.866078	-0.207431	0.719147	1	12.5178	-0.21	#N/A	#N/A	#N/A
cg0648	Cgl0557	adk	Adenylate kinase	31.3412	1.10108	0.138915	0.928768	1	4.96999	0.14	#N/A	#N/A	#N/A
cg0649	Cgl0558	map1	Methionine aminopeptidase	739.272	0.781355	-0.355951	0.554678	1	9.52996	-0.36	#N/A	#N/A	#N/A
cg0650	Cgl0559		Putative secreted protein	8361.08	0.797143	-0.32709	0.570038	1	13.0295	-0.33	#N/A	#N/A	#N/A
cg0651	Cgl0560	infA	Translation initiation factor IF-1	20525.6	0.686803	-0.542033	0.346129	1	14.3251	-0.54	#N/A	#N/A	#N/A
cg0652	Cgl0561	rpsM	30S ribosomal protein S13	22206.7	0.620236	-0.689112	0.231756	1	14.4387	-0.69	#N/A	#N/A	#N/A
cg0653	Cgl0562	rpsK	30S ribosomal protein S11	21683.3	0.662976	-0.592971	0.302922	1	14.4043	-0.59	#N/A	#N/A	#N/A
cg0654	Cgl0563	rpsD	30S ribosomal protein S4	26836.2	0.66053	-0.598304	0.298467	1	14.7119	-0.6	#N/A	#N/A	#N/A
cg0655	Cgl0564	rpoA	DNA-directed RNA polymerase, alpha subunit	41780.3	0.631037	-0.664204	0.24855	1	15.3505	-0.66	#N/A	#N/A	#N/A
cg0656	Cgl0566	rplQ	50S ribosomal protein L17	17792.1	0.653244	-0.614306	0.286153	1	14.1189	-0.61	#N/A	#N/A	#N/A
cg0657	Cgl0567	truA	tRNA pseudouridine synthase A	666.127	0.682875	-0.550307	0.363422	1	9.37965	-0.55	#N/A	#N/A	#N/A
cg0658	Cgl0568		Putative membrane protein	3919.58	0.851381	-0.232123	0.688381	1	11.9365	-0.23	#N/A	#N/A	#N/A
cg0659	Cgl0569		Putative acetyltransferase, GNAT-family	23.7944	1.23321	0.302414	0.833779	1	4.57255	0.3	#N/A	#N/A	#N/A
cg0660	Cgl0570		Hypothetical protein	51.0392	0.916096	-0.12643	0.91119	1	5.67353	-0.13	#N/A	#N/A	#N/A
cg0661	Cgl0571		Conserved hypothetical protein	52.1681	0.847621	-0.238508	0.809564	1	5.7051	-0.24	#N/A	#N/A	#N/A
cg0662	Cgl0572		Conserved hypothetical protein, putative FAD/FMN-containing dehydrogenase	1144.78	2.61149	1.38488	0.0212855	0.506267	10.1608	1.38	#N/A	#N/A	#N/A
cg0663	Cgl0573	cma	Cyclopropane-fatty-acyl-phospholipid synthase	2014.97	1.99467	0.996147	0.090506	1	10.9765	1	#N/A	#N/A	#N/A
cg0664	Cgl0574		Putative membrane protein	848.113	1.23593	0.305594	0.610121	1	9.72811	0.31	#N/A	#N/A	#N/A
cg0665	Cgl0575		Putative serine protease	12.3665	1.32129	0.401949	0.852657	1	3.62836	0.4	#N/A	#N/A	#N/A
cg0666	Cgl0576		Putative membrane protein	12.8357	1.40938	0.495059	0.80006	1	3.6821	0.5	#N/A	#N/A	#N/A
cg0668	Cgl0577		Conserved putative membrane protein, probably acting as segregation ATPase of the FtsK/SpoIIIE-family	68.0983	1.13044	0.176883	0.848521	1	6.08955	0.18	#N/A	#N/A	#N/A
cg0669	Cgl0578		Conserved hypothetical protein	111.171	1.37134	0.455587	0.545042	1	6.79664	0.46	#N/A	#N/A	#N/A
cg0671	Cgl0579		Conserved hypothetical protein	11.5549	0.807456	-0.308544	0.906721	1	3.53043	-0.31	#N/A	#N/A	#N/A
cg0672	Cgl0580		Conserved hypothetical protein	11.7453	0.469793	-1.0899	0.543309	1	3.55401	-1.09	#N/A	#N/A	#N/A
cg0673	Cgl0581	rplM	50S ribosomal protein L13	22868.2	0.512956	-0.963093	0.0960721	1	14.4811	-0.96	#N/A	#N/A	#N/A
cg0674	Cgl0582	rpsI	30S ribosomal protein S9	21737.2	0.510594	-0.969752	0.0938616	1	14.4079	-0.97	#N/A	#N/A	#N/A
cg0675	Cgl0583	mrsA	Putative phosphoglucosamine mutase/phosphomannomutase	4331.96	0.787528	-0.344598	0.551291	1	12.0808	-0.34	#N/A	#N/A	#N/A
cg0676	Cgl0584		Conserved hypothetical protein	72.7161	0.685114	-0.545583	0.51248	1	6.1842	-0.55	#N/A	#N/A	#N/A
cg0678	Cgl0585		Conserved hypothetical protein	56.1127	0.880861	-0.183013	0.854295	1	5.81025	-0.18	#N/A	#N/A	#N/A
cg0679	Cgl0586		Conserved hypothetical protein	10.2355	2.20215	1.13891	0.562685	1	3.35551	1.14	#N/A	#N/A	#N/A
cg0680	Cgl0587		Conserved hypothetical protein	2964.87	0.876999	-0.189353	0.744419	1	11.5338	-0.19	#N/A	#N/A	#N/A
cg0681	Cgl0588	alr	Alanine racemase	496.012	0.702112	-0.510226	0.407443	1	8.95423	-0.51	#N/A	#N/A	#N/A
cg0682	Cgl0589		Putative P-loop hydrolase, UPF0079-family	445.918	1.08735	0.120813	0.848484	1	8.80064	0.12	#N/A	#N/A	#N/A
cg0683	Cgl0590		Putative permease	2285.65	1.34318	0.425654	0.465439	1	11.1584	0.43	#N/A	#N/A	#N/A
cg0684	Cgl0591	papA	Prolyl aminopeptidase A	1373.38	1.51508	0.599395	0.309646	1	10.4235	0.6	#N/A	#N/A	#N/A
cg0685	Cgl0592		Conserved hypothetical protein similar to metal-dependent proteases, putative molecular chaperone	738.883	1.21911	0.285831	0.635673	1	9.5292	0.29	#N/A	#N/A	#N/A
cg0686	Cgl0593		Putative acetyltransferase, GNAT-family	604.486	1.32039	0.400966	0.510253	1	9.23957	0.4	#N/A	#N/A	#N/A
cg0687	Cgl0594	gcp	Putative O-sialoglycoprotein endopeptidase	666.359	1.1418	0.191312	0.753262	1	9.38016	0.19	#N/A	#N/A	#N/A
cg0688	Cgl0595		Conserved hypothetical protein, UPF0031-family	1453.08	1.0219	0.0312591	0.958864	1	10.5049	0.03	#N/A	#N/A	#N/A
cg0689	Cgl0596		Hypothetical protein	153.916	1.17227	0.22931	0.749772	1	7.266	0.23	#N/A	#N/A	#N/A
cg0690	Cgl0597	groES	10kDa chaperonin	13032.8	1.59617	0.674614	0.242214	1	13.6699	0.67	#N/A	#N/A	#N/A
cg0693	Cgl0598	'groEL	60kDa chaperonin, putative pseudogene (C-terminal fragment)	40298.9	1.5677	0.648649	0.25976	1	15.2985	0.65	#N/A	#N/A	#N/A
cg0695	Cgl0599	whiB3	Transcriptional regulator protein, WhiB-family	6.54481	0.755024	-0.405406	0.929755	1	2.71035	-0.41	#N/A	#N/A	#N/A
cg0696	Cgl0600	sigD	RNA polymerase sigma factor, ECF-family	4946.73	1.41368	0.499458	0.387871	1	12.2723	0.5	#N/A	#N/A	#N/A
cg0697	Cgl0601		Conserved hypothetical protein	10018.6	1.49313	0.578341	0.315928	1	13.2904	0.58	#N/A	#N/A	#N/A
cg0698	Cgl0602		Conserved hypothetical protein	593.764	0.746937	-0.420941	0.489614	1	9.21375	-0.42	#N/A	#N/A	#N/A
cg0699	Cgl0603	guaB2	IMP dehydrogenase	8788.25	0.79288	-0.334825	0.560882	1	13.1014	-0.33	#N/A	#N/A	#N/A
cg0700	Cgl0604	guaB3	IMP dehydrogenase/GMP reductase	4380.66	0.745833	-0.423075	0.464614	1	12.0969	-0.42	#N/A	#N/A	#N/A
cg0701	Cgl0605		Putative secondary drug/metabolite transporter, drug/metabolite transporter (DMT) superfamily	29.9334	1.0067	0.00963187	1	1	4.90369	0.01	#N/A	#N/A	#N/A
cg0702	Cgl0606		Putative transcriptional regulator, LysR-family	53.1316	1.1681	0.224162	0.8214	1	5.7315	0.22	#N/A	#N/A	#N/A
cg0703	Cgl0607	guaA	Putative GMP synthase	10364.1	0.8214	-0.283842	0.621706	1	13.3393	-0.28	#N/A	#N/A	#N/A
cg0704	Cgl0608		Conserved hypothetical protein	1002.88	1.76431	0.819104	0.170078	1	9.96994	0.82	#N/A	#N/A	#N/A
cg0706	Cgl0610		Conserved putative membrane protein	1171.28	1.7043	0.769178	0.195119	1	10.1939	0.77	#N/A	#N/A	#N/A
cg0707	Cgl0611	cgtS7	Two-component system, sensory histidine kinase	163.541	1.51624	0.600495	0.388267	1	7.35351	0.6	#N/A	#N/A	#N/A
cg0709	Cgl0612	cgtR7	Two-component system, transcriptional response regulator	1242.77	0.885846	-0.174872	0.767761	1	10.2793	-0.17	#N/A	#N/A	#N/A
cg0710	Cgl0613		Putative membrane protein	483.589	1.06304	0.0881951	0.889312	1	8.91764	0.09	#N/A	#N/A	#N/A
cg0711	Cgl0614		Putative membrane protein	539.767	0.897357	-0.156246	0.800529	1	9.07619	-0.16	#N/A	#N/A	#N/A
cg0712	Cgl0615		Putative secreted protein	1041.59	0.710546	-0.493	0.406716	1	10.0246	-0.49	#N/A	#N/A	#N/A
cg0713	Cgl0616		Conserved hypothetical protein	159.32	0.880861	-0.183013	0.799528	1	7.31578	-0.18	#N/A	#N/A	#N/A
cg0714	Cgl0617		Hypothetical protein	189.113	1.08812	0.121841	0.864481	1	7.5631	0.12	#N/A	#N/A	#N/A
cg0715	Cgl0618		Putative secreted protein	1534.74	0.690628	-0.534019	0.363713	1	10.5838	-0.53	#N/A	#N/A	#N/A
cg0716	Cgl0619		Conserved hypothetical protein	572.12	1.13079	0.177329	0.773108	1	9.16017	0.18	#N/A	#N/A	#N/A
cg0717	Cgl0620	crtEb	Lycopene elongase	408.477	1.05562	0.078086	0.904178	1	8.67411	0.08	#N/A	#N/A	#N/A
cg0718	Cgl0621	crtYf	C50 carotenoid epsilon cyclase	208.709	1.14079	0.19003	0.781663	1	7.70535	0.19	#N/A	#N/A	#N/A
cg0719	Cgl0622	crtYe	C50 carotenoid epsilon cyclase	113.862	0.737632	-0.439027	0.557433	1	6.83114	-0.44	#N/A	#N/A	#N/A
cg0720	Cgl0623	crtI2	Phytoene dehydrogenase (desaturase)	715.339	0.723686	-0.466565	0.439274	1	9.48248	-0.47	#N/A	#N/A	#N/A
cg0721	Cgl0624	crtB2	Phytoene synthetase	459.191	0.676926	-0.562929	0.363287	1	8.84295	-0.56	#N/A	#N/A	#N/A
cg0722	Cgl0625		Putative multidrug efflux protein, resistance-nodulation-cell division (RND) superfamily	1319.26	0.608023	-0.717802	0.224681	1	10.3655	-0.72	#N/A	#N/A	#N/A
cg0723	Cgl0626	crtE	Geranylgeranyl pyrophosphate synthase	457.735	0.520722	-0.941416	0.129898	1	8.83837	-0.94	#N/A	#N/A	#N/A
cg0725	Cgl0627		Putative transcriptional regulator, MarR-family	422.878	0.623268	-0.682076	0.273794	1	8.7241	-0.68	#N/A	#N/A	#N/A
cg0726	Cgl0628		Putative secreted lipoprotein	1214.45	0.676191	-0.564498	0.340008	1	10.2461	-0.56	#N/A	#N/A	#N/A
cg0727	Cgl0629		Putative nucleoside-diphosphate-sugar epimerase	1387.64	0.956969	-0.0634562	0.91522	1	10.4384	-0.06	#N/A	#N/A	#N/A
cg0728	Cgl0630	phr	Deoxyribodipyrimidine photo-lyase	1485.65	0.788764	-0.342335	0.560408	1	10.5369	-0.34	#N/A	#N/A	#N/A
cg0730	Cgl0631	crtX	Carotenoid glycosyl transferase	676.945	0.726471	-0.461022	0.445965	1	9.40289	-0.46	#N/A	#N/A	#N/A
cg0732	Cgl0632		ABC-type transporter, permease subunit	855.833	0.480617	-1.05704	0.0794465	1	9.74118	-1.06	#N/A	#N/A	#N/A
cg0733	Cgl0633		ABC-type transporter, ATPase subunit	390.689	0.490561	-1.0275	0.102801	1	8.60988	-1.03	#N/A	#N/A	#N/A
cg0735	Cgl0635	metI	ABC-type methionine transporter, permease subunit (TC 3.A.1.24.1)	1479.51	0.79056	-0.339053	0.564216	1	10.5309	-0.34	#N/A	#N/A	#N/A
cg0736	Cgl0636	metN	ABC-type methionine transporter, ATPase subunit (TC 3.A.1.24.1)	2717.9	0.851137	-0.232537	0.689172	1	11.4083	-0.23	#N/A	#N/A	#N/A
cg0737	Cgl0637	metQ	ABC-type methionine transporter, substrate-binding lipoprotein (TC 3.A.1.24.1)	17167.6	1.4193	0.505177	0.379956	1	14.0674	0.51	#N/A	#N/A	#N/A
cg0738	Cgl0638	dnaE2	Putative DNA polymerase III, alpha chain	178.533	1.59784	0.676124	0.32439	1	7.48005	0.68	#N/A	#N/A	#N/A
cg0739	Cgl0639		Putative integral membrane protein	743.356	1.51413	0.598488	0.320708	1	9.53791	0.6	#N/A	#N/A	#N/A
cg0740	Cgl0640		Putative membrane protein	1302.33	1.18656	0.246788	0.676064	1	10.3469	0.25	#N/A	#N/A	#N/A
cg0741	Cgl0641	sirR	Transcriptional repressor, DtxR-family	666.42	1.28271	0.3592	0.553296	1	9.38029	0.36	#N/A	#N/A	#N/A
cg0742	Cgl0642		Putative integral membrane protein	165.559	1.23574	0.305376	0.663705	1	7.3712	0.31	#N/A	#N/A	#N/A
cg0745	Cgl0644		Putative NAD-dependent protein deacetylase, SIR2-family	1518.43	1.23196	0.30096	0.608703	1	10.5684	0.3	#N/A	#N/A	#N/A
cg0747	Cgl0645		Conserved hypothetical protein	757.5	1.39779	0.483149	0.422125	1	9.5651	0.48	#N/A	#N/A	#N/A
cg0748	Cgl0646		ABC-type putative iron-siderophore transporter, substrate-binding lipoprotein	1069.78	2.6378	1.39933	0.0202771	0.489818	10.0631	1.4	#N/A	#N/A	#N/A
cg0749	Cgl0647	spoU	Putative tRNA/rRNA methyltransferase	269.695	0.681863	-0.552447	0.395015	1	8.07519	-0.55	#N/A	#N/A	#N/A
cg0750	Cgl0648	folD	Methylenetetrahydrofolate dehydrogenase (NADP(+))/methenyltetrahydrofolate cyclohydrolase	3418.21	0.822805	-0.281378	0.627354	1	11.739	-0.28	#N/A	#N/A	#N/A
cg0751	Cgl0649		Putative membrane protein	645.006	0.80976	-0.304433	0.616085	1	9.33317	-0.3	#N/A	#N/A	#N/A
cg0752	Cgl0650		Putative secreted or membrane protein	5485.45	1.22006	0.286956	0.619148	1	12.4214	0.29	#N/A	#N/A	#N/A
cg0753	Cgl0651		Putative secreted protein	2325.57	0.858362	-0.220342	0.705397	1	11.1834	-0.22	#N/A	#N/A	#N/A
cg0754	Cgl0652	metX	Homoserine O-acetyltransferase	2281.95	1.40641	0.492016	0.399025	1	11.156	0.49	#N/A	#N/A	#N/A
cg0755	Cgl0653	metY	O-Acetylhomoserine sulfhydrylase	8350.28	1.72784	0.788972	0.172743	1	13.0276	0.79	#N/A	#N/A	#N/A
cg0756	Cgl0654	cstA	Putative carbon starvation protein A	8169.39	1.43523	0.521281	0.366163	1	12.996	0.52	#N/A	#N/A	#N/A
cg0757	Cgl0655		Conserved hypothetical protein	611.915	1.63444	0.708798	0.24459	1	9.25719	0.71	#N/A	#N/A	#N/A
cg0763	Cgl0661	mdh2	Putative malate/L-lactate dehydrogenase	97.7779	1.18497	0.244848	0.758736	1	6.61144	0.24	#N/A	#N/A	#N/A
cg0764	Cgl0662		Putative transcriptional regulator, GntR-family	290.874	1.06036	0.0845509	0.900585	1	8.18425	0.08	#N/A	#N/A	#N/A
cg0765	Cgl0663		Putative secreted protein	379.824	1.07861	0.109168	0.865598	1	8.56919	0.11	#N/A	#N/A	#N/A
cg0766	Cgl0664	icd	Isocitrate dehydrogenase (ICD)	21847.9	1.10817	0.148185	0.796315	1	14.4152	0.15	#N/A	#N/A	#N/A
cg0772	Cgl0670		Putative sugar/drug permease, MFS-type	391.471	0.737175	-0.439922	0.482958	1	8.61276	-0.44	#N/A	#N/A	#N/A
cg0773	Cgl0671		Putative exodeoxyribonuclease	1865.02	1.04725	0.0666007	0.91017	1	10.865	0.07	#N/A	#N/A	#N/A
cg0774	Cgl0672		Putative membrane protein	875.168	1.22295	0.290371	0.62764	1	9.77342	0.29	#N/A	#N/A	#N/A
cg0775	Cgl0673		Hypothetical protein	5074.01	1.30224	0.38099	0.509679	1	12.3089	0.38	#N/A	#N/A	#N/A
cg0776	Cgl0674		ABC-type putative iron-siderophore transporter, substrate-binding lipoprotein	611.415	2.45686	1.29682	0.0351455	0.70784	9.25601	1.3	#N/A	#N/A	#N/A
cg0777	Cgl0675		ABC-type putative iron-siderophore transporter, ATPase subunit	180.433	2.98457	1.57752	0.0234795	0.541781	7.49532	1.58	#N/A	#N/A	#N/A
cg0778	Cgl0676		ABC-type putative iron-siderophore transporter, permease subunit	1925.66	1.33352	0.415238	0.47773	1	10.9111	0.42	#N/A	#N/A	#N/A
cg0779	Cgl0677	trpS	Tryptophanyl-tRNA synthetase	2856.68	0.673082	-0.571145	0.326275	1	11.4801	-0.57	#N/A	#N/A	#N/A
cg0780	Cgl0678		Membrane protein, ribonuclease BN-like family	2358.61	1.13776	0.186198	0.749502	1	11.2037	0.19	#N/A	#N/A	#N/A
cg0781	Cgl0679		Putative membrane protein	3322.6	1.16105	0.215433	0.710349	1	11.6981	0.22	#N/A	#N/A	#N/A
cg0782	Cgl0680	dac	D-alanyl-D-alanine carboxypeptidase	171.867	0.396578	-1.33432	0.0549417	0.94905	7.42515	-1.33	#N/A	#N/A	#N/A
cg0783	Cgl0681		Conserved hypothetical protein	2248.82	0.828956	-0.270632	0.642516	1	11.135	-0.27	#N/A	#N/A	#N/A
cg0784	Cgl0682		Putative cell wall-associated hydrolase	8.70076	3.08301	1.62434	0.448884	1	3.12114	1.62	#N/A	#N/A	#N/A
cg0785	Cgl0683		Hypothetical protein	5.73321	0.195747	-2.35294	0.407007	1	2.51934	-2.35	#N/A	#N/A	#N/A
cg0786	Cgl0684	upp	Putative uracil phosphoribosyltransferase	1979.01	0.908926	-0.137766	0.813988	1	10.9506	-0.14	#N/A	#N/A	#N/A
cg0787	Cgl0685		Putative transcriptional regulator, HTH_3-family	1769.99	0.955519	-0.065643	0.911511	1	10.7895	-0.07	#N/A	#N/A	#N/A
cg0788	Cgl0687	pmmB	Phosphoglucomutase/phosphomannomutase	2005.26	1.56932	0.650136	0.266834	1	10.9696	0.65	#N/A	#N/A	#N/A
cg0789	Cgl0686	amiA	Putative N-acyl-L-amino acid amidohydrolase	1550.1	0.946263	-0.0796868	0.892896	1	10.5981	-0.08	#N/A	#N/A	#N/A
cg0790	Cgl0688		flavoprotein disulfid reductase family protein	4034.49	0.924054	-0.113951	0.844038	1	11.9782	-0.11	#N/A	#N/A	#N/A
cg0791	Cgl0689	pyc	Pyruvate carboxylase	16735.4	0.814465	-0.296076	0.606269	1	14.0306	-0.3	#N/A	#N/A	#N/A
cg0792	Cgl0690		Hypothetical protein	92.0082	0.660646	-0.598051	0.443837	1	6.52369	-0.6	#N/A	#N/A	#N/A
cg0793	Cgl0691		Putative secreted protein	612.822	0.469118	-1.09198	0.0745418	1	9.25933	-1.09	#N/A	#N/A	#N/A
cg0795	Cgl0693		Putative oxidoreductase	97.7144	1.20986	0.274837	0.728553	1	6.6105	0.27	#N/A	#N/A	#N/A
cg0799	Cgl0697		Conserved hypothetical protein	372.568	1.25594	0.328765	0.602581	1	8.54136	0.33	#N/A	#N/A	#N/A
cg0800	Cgl0698		Transcriptional activator of propionate catabolism, HTH_3-family	1390.79	1.21053	0.275641	0.639991	1	10.4417	0.28	#N/A	#N/A	#N/A
cg0801	Cgl0699		Hypothetical protein	17.5035	0.932677	-0.100551	0.988876	1	4.12957	-0.1	#N/A	#N/A	#N/A
cg0802	Cgl0700	accBC	Biotin carboxylase/biotin carboxyl carrier protein	25965.4	0.726443	-0.461078	0.422354	1	14.6643	-0.46	#N/A	#N/A	#N/A
cg0803	Cgl0701	thtR	Thiosulfate sulfurtransferase	2989.56	1.15833	0.21205	0.715071	1	11.5457	0.21	#N/A	#N/A	#N/A
cg0806	Cgl0702		Conserved hypothetical protein	368.575	0.932532	-0.100775	0.876519	1	8.52581	-0.1	#N/A	#N/A	#N/A
cg0807	Cgl0703		Conserved hypothetical protein	1599.93	1.70073	0.766152	0.19331	1	10.6438	0.77	#N/A	#N/A	#N/A
cg0808	Cgl0704	wbpC	Conserved putative membrane protein	1995.52	0.968346	-0.0464059	0.937434	1	10.9626	-0.05	#N/A	#N/A	#N/A
cg0809	Cgl0705	maf	Septum formation protein Maf	4598.16	0.717979	-0.477986	0.408705	1	12.1668	-0.48	#N/A	#N/A	#N/A
cg0810	Cgl0706		Conserved hypothetical protein	3494.11	0.82593	-0.275908	0.633978	1	11.7707	-0.28	#N/A	#N/A	#N/A
cg0811	Cgl0707	dtsR2	Acetyl/propionyl-CoA carboxylase, beta chain	23837.1	0.794722	-0.331478	0.563728	1	14.5409	-0.33	#N/A	#N/A	#N/A
cg0812	Cgl0708	dtsR1	Acetyl/propionyl-CoA carboxylase, beta chain	17930.7	1.21547	0.28152	0.624089	1	14.1301	0.28	#N/A	#N/A	#N/A
cg0814	Cgl0709	birA	Bifunctional biotin--[acetyl-CoA-carboxylase] synthetase/biotin operon repressor	973.383	0.973133	-0.0392912	0.949072	1	9.92686	-0.04	#N/A	#N/A	#N/A
cg0815	Cgl0710		Putative membrane protein	534.769	0.979893	-0.0293038	0.965071	1	9.06277	-0.03	#N/A	#N/A	#N/A
cg0816	Cgl0711	purK	Phosphoribosylaminoimidazole carboxylase, ATPase subunit	1648.6	0.910223	-0.135707	0.817522	1	10.687	-0.14	#N/A	#N/A	#N/A
cg0817	Cgl0712	kup	Putative secondary K+ uptake permease, K+ uptake permease (KUP) family	568.926	0.996114	-0.00561696	0.995913	1	9.1521	-0.01	#N/A	#N/A	#N/A
cg0819	Cgl0713		Hypothetical protein	291.66	1.02767	0.0393792	0.956936	1	8.18815	0.04	#N/A	#N/A	#N/A
cg0820	Cgl0714	purE	Phosphoribosylaminoimidazole carboxylase, catalytic subunit	1034.81	0.988151	-0.0171959	0.978639	1	10.0151	-0.02	#N/A	#N/A	#N/A
cg0821	Cgl0715		Conserved hypothetical protein	735.389	0.865387	-0.208583	0.730055	1	9.52236	-0.21	#N/A	#N/A	#N/A
cg0822	Cgl0716		Conserved hypothetical protein	644.067	0.807127	-0.309132	0.610649	1	9.33107	-0.31	#N/A	#N/A	#N/A
cg0823	Cgl0717	ntaA	Putative nitrilotriacetate monooxygenase, subunit A	71.4717	1.48441	0.569894	0.496427	1	6.1593	0.57	#N/A	#N/A	#N/A
cg0825	Cgl0719		Putative short chain dehydrogenase related to 3-oxoacyl-(acyl-carrier protein) reductase	4918.34	1.47843	0.564064	0.329781	1	12.264	0.56	#N/A	#N/A	#N/A
cg0826	Cgl0720		Putative membrane protein	1468.5	1.49683	0.581906	0.323095	1	10.5201	0.58	#N/A	#N/A	#N/A
cg0828	Cgl0721		Putative dihydrofolate reductase	356.27	1.14343	0.193363	0.76224	1	8.47683	0.19	#N/A	#N/A	#N/A
cg0829	Cgl0722		Conserved hypothetical protein, glyoxylase-family	212.313	0.771243	-0.374743	0.576878	1	7.73005	-0.37	#N/A	#N/A	#N/A
cg0830	Cgl0723		Putative membrane protein	236.436	0.94654	-0.0792653	0.910394	1	7.88531	-0.08	#N/A	#N/A	#N/A
cg0831	Cgl0724	tusG	ABC-type trehalose transporter, permease subunit	1921.65	0.610311	-0.712383	0.224326	1	10.9081	-0.71	#N/A	#N/A	#N/A
cg0832	Cgl0725	tusF	ABC-type trehalose transporter, permease subunit	2114.75	0.680598	-0.555126	0.342077	1	11.0463	-0.56	#N/A	#N/A	#N/A
cg0833	Cgl0726		Conserved hypothetical protein	801.211	1.13325	0.180466	0.764717	1	9.64604	0.18	#N/A	#N/A	#N/A
cg0834	Cgl0727	tusE	ABC-type trehalose transporter, substrate-binding lipoprotein	28503.9	1.35815	0.441648	0.442099	1	14.7989	0.44	#N/A	#N/A	#N/A
cg0835	Cgl0729	tusK	ABC-type trehalose transporter, substrate-binding lipoprotein	2289.83	1.02173	0.031018	0.958352	1	11.161	0.03	#N/A	#N/A	#N/A
cg0838	Cgl0731		Putative helicase	1678.98	1.53956	0.622514	0.289206	1	10.7134	0.62	#N/A	#N/A	#N/A
cg0839	Cgl0732		Hypothetical protein	1786.88	1.2709	0.345848	0.554843	1	10.8032	0.35	#N/A	#N/A	#N/A
cg0840	Cgl0733		Conserved hypothetical protein	760.04	1.12934	0.175484	0.771689	1	9.56993	0.18	#N/A	#N/A	#N/A
cg0841	Cgl0734		Conserved hypothetical protein	2707.99	1.17135	0.228167	0.694837	1	11.403	0.23	#N/A	#N/A	#N/A
cg0842	Cgl0736		Putative DNA helicase	197.637	0.994521	-0.0079265	0.999239	1	7.62671	-0.01	#N/A	#N/A	#N/A
cg0842	Cgl0735		Putative DNA helicase	1028.45	1.06249	0.0874518	0.884381	1	10.0063	0.09	#N/A	#N/A	#N/A
cg0843	Cgl0737		Putative helicase	3135.79	1.09919	0.136443	0.814367	1	11.6146	0.14	#N/A	#N/A	#N/A
cg0844	Cgl0738		Type II restriction enzyme, methylase subunit	4308.98	1.03993	0.0564827	0.922561	1	12.0731	0.06	#N/A	#N/A	#N/A
cg0845	Cgl0739		DNA/RNA helicase, superfamily II	2319.94	1.10576	0.145041	0.803802	1	11.1799	0.15	#N/A	#N/A	#N/A
cg0847	Cgl0740		Conserved hypothetical protein	1428.88	0.745036	-0.424619	0.470654	1	10.4807	-0.42	#N/A	#N/A	#N/A
cg0848	Cgl0741	wbbL	Putative glycosyltransferase	1011.62	0.715352	-0.483275	0.41648	1	9.98245	-0.48	#N/A	#N/A	#N/A
cg0849	Cgl0742	rmlA2	Mannose-1-phosphate guanylyltransferase (GDP)	1800.49	0.627974	-0.671222	0.2526	1	10.8142	-0.67	#N/A	#N/A	#N/A
cg0850	Cgl0743	whiB2	Putative transcriptional regulator, WhiB-family	852.218	0.864435	-0.210171	0.726192	1	9.73508	-0.21	#N/A	#N/A	#N/A
cg0852	Cgl0744		Conserved hypothetical protein	281.769	0.768912	-0.379109	0.558534	1	8.13837	-0.38	#N/A	#N/A	#N/A
cg0853	Cgl0745		Conserved hypothetical protein	1395.08	1.21547	0.281514	0.632836	1	10.4461	0.28	#N/A	#N/A	#N/A
cg0854	Cgl0746	pmmA	Phosphomannomutase	4006.42	0.817836	-0.290116	0.616123	1	11.9681	-0.29	#N/A	#N/A	#N/A
cg0855	Cgl0747		Conserved hypothetical protein	1519.05	0.793329	-0.334008	0.569778	1	10.569	-0.33	#N/A	#N/A	#N/A
cg0856	Cgl0748	manA	Mannose-6-phosphate isomerase	1500.5	0.696729	-0.52133	0.375433	1	10.5512	-0.52	#N/A	#N/A	#N/A
cg0858	Cgl0750		Putative secreted protein	576.266	1.2166	0.282854	0.643821	1	9.17059	0.28	#N/A	#N/A	#N/A
cg0859	Cgl0751		Conserved hypothetical protein	1278.83	1.09282	0.128057	0.829112	1	10.3206	0.13	#N/A	#N/A	#N/A
cg0860	Cgl0752	sahH	Adenosylhomocysteinase	6434.71	1.00906	0.0130175	0.982322	1	12.6517	0.01	#N/A	#N/A	#N/A
cg0861	Cgl0753	tmk	Putative thymidylate kinase	1440.75	0.954054	-0.0678568	0.909141	1	10.4926	-0.07	#N/A	#N/A	#N/A
cg0862	Cgl0754	mtrA	Two-component system, transcriptional response regulator involved in cell wall metabolism and osmoregulation	2163.31	0.97602	-0.0350173	0.952862	1	11.079	-0.04	#N/A	#N/A	#N/A
cg0864	Cgl0755	mtrB	Two-component system, sensory histidine kinase involved in cell wall metabolism and osmoregulation	1639.21	0.899349	-0.153048	0.794595	1	10.6788	-0.15	#N/A	#N/A	#N/A
cg0865	Cgl0756		Putative secreted lipoprotein	1614.11	0.973825	-0.0382653	0.948991	1	10.6565	-0.04	#N/A	#N/A	#N/A
cg0866	Cgl0757		Conserved hypothetical protein	684.395	1.134	0.18142	0.765419	1	9.41869	0.18	#N/A	#N/A	#N/A
cg0867	Cgl0759		Putative ribosome-associated protein Y (PSrp-1)	13447.4	0.871847	-0.197853	0.730584	1	13.715	-0.2	#N/A	#N/A	#N/A
cg0868	Cgl0760	secA	Preprotein translocase, SecA subunit	9596.69	0.970875	-0.0426426	0.941015	1	13.2283	-0.04	#N/A	#N/A	#N/A
cg0870	Cgl0761		Putative hydrolase, HAD superfamily	1101.85	0.864976	-0.209269	0.724615	1	10.1057	-0.21	#N/A	#N/A	#N/A
cg0871	Cgl0762		Conserved hypothetical protein	1354.96	0.845704	-0.241776	0.681841	1	10.404	-0.24	#N/A	#N/A	#N/A
cg0872	Cgl0763		Putative GTPase	1475.44	0.791408	-0.337507	0.566021	1	10.5269	-0.34	#N/A	#N/A	#N/A
cg0873	Cgl0764	aroA	3-Phosphoshikimate 1-carboxyvinyltransferase	2340.21	0.874846	-0.192899	0.740714	1	11.1924	-0.19	#N/A	#N/A	#N/A
cg0874	Cgl0765		Conserved hypothetical protein	352.581	0.890928	-0.166619	0.795069	1	8.46181	-0.17	#N/A	#N/A	#N/A
cg0875	Cgl0766		Conserved hypothetical protein	15.6264	0.725415	-0.463121	0.786479	1	3.96591	-0.46	#N/A	#N/A	#N/A
cg0876	Cgl0767	sigH	RNA polymerase sigma factor, ECF-family	2095.77	0.791411	-0.3375	0.563131	1	11.0333	-0.34	#N/A	#N/A	#N/A
cg0878	Cgl0768	whcE	Transcriptional regulator, WhiB-family	4747.67	0.934397	-0.0978917	0.865611	1	12.213	-0.1	#N/A	#N/A	#N/A
cg0879	Cgl0769		Putative membrane protein	84.1555	1.28938	0.366674	0.651982	1	6.39499	0.37	#N/A	#N/A	#N/A
cg0880	Cgl0770		Putative secreted protein	636.074	0.935112	-0.0967888	0.875333	1	9.31305	-0.1	#N/A	#N/A	#N/A
cg0881	Cgl0771	rhlE	Putative ATP-dependent RNA helicase	1166.23	1.1739	0.231308	0.696402	1	10.1876	0.23	#N/A	#N/A	#N/A
cg0882	Cgl0772		Conserved hypothetical protein	2920	1.80363	0.8509	0.145005	1	11.5118	0.85	#N/A	#N/A	#N/A
cg0883	Cgl0773		Conserved putative secreted protein	2702.71	1.36293	0.446717	0.442575	1	11.4002	0.45	#N/A	#N/A	#N/A
cg0884	Cgl0774		Conserved hypothetical protein	1245.05	1.22365	0.291192	0.622296	1	10.282	0.29	#N/A	#N/A	#N/A
cg0885	Cgl0775		Putative helicase, UvrD/Rep-family	972.449	1.30185	0.380567	0.522951	1	9.92548	0.38	#N/A	#N/A	#N/A
cg0886	Cgl0776		Putative ATP-dependent DNA helicase, superfamily II	1422.63	1.29218	0.369809	0.529936	1	10.4743	0.37	#N/A	#N/A	#N/A
cg0887	Cgl0777		Potassium ion channel, voltage-gated ion channel (VIC) superfamily	714.938	1.07419	0.103246	0.865971	1	9.48168	0.1	#N/A	#N/A	#N/A
cg0888	Cgl0778		NTP pyrophosphohydrolase	722.499	1.02417	0.034449	0.956869	1	9.49685	0.03	#N/A	#N/A	#N/A
cg0889	Cgl0779		Putative DNA helicase RecQ	897.103	0.985775	-0.0206694	0.974365	1	9.80913	-0.02	#N/A	#N/A	#N/A
cg0890	Cgl0781		Conserved hypothetical protein	25.3292	1.16114	0.215536	0.887829	1	4.66273	0.22	#N/A	#N/A	#N/A
cg0891	Cgl0780		Putative metal-dependent hydrolase	28.2083	1.30214	0.380888	0.760012	1	4.81805	0.38	#N/A	#N/A	#N/A
cg0892	Cgl0782		Conserved hypothetical protein	2940.62	1.13697	0.185193	0.74998	1	11.5219	0.19	#N/A	#N/A	#N/A
cg0893	Cgl0783		Putative secreted protein, containing a PDZ-domain	751.461	0.760994	-0.394043	0.512699	1	9.55355	-0.39	#N/A	#N/A	#N/A
cg0894	Cgl0784		Conserved hypothetical protein, possibly secreted	1206.26	0.956995	-0.0634174	0.915779	1	10.2363	-0.06	#N/A	#N/A	#N/A
cg0895	Cgl0785		Conserved hypothetical protein	640.909	0.792906	-0.334777	0.581327	1	9.32398	-0.33	#N/A	#N/A	#N/A
cg0896	Cgl0786		Putative membrane protein	983.127	1.39976	0.485176	0.415269	1	9.94123	0.49	#N/A	#N/A	#N/A
cg0897	Cgl0787	pdxR	Pyridoxine biosynthesis transcriptional regulator, GntR-family/valine--pyruvate transaminase, AT class I	56.1626	1.51005	0.594594	0.509551	1	5.81154	0.59	#N/A	#N/A	#N/A
cg0898	Cgl0788	pdxS	pyridoxal 5'-phosphate (PLP) synthase subunit	6349.35	0.780707	-0.357148	0.535785	1	12.6324	-0.36	#N/A	#N/A	#N/A
cg0899	Cgl0789	pdxT	pyridoxal 5'-phosphate (PLP) synthase subunit, glutamine amidotransferase	4915.37	0.756437	-0.402708	0.485928	1	12.2631	-0.4	#N/A	#N/A	#N/A
cg0900	Cgl0790		Putative membrane protein	264.833	1.29085	0.368319	0.572944	1	8.04894	0.37	#N/A	#N/A	#N/A
cg0901	Cgl0791		Putative secreted protein	1731.78	1.56567	0.646777	0.270633	1	10.758	0.65	#N/A	#N/A	#N/A
cg0902	Cgl0792		Hypothetical protein	16.0957	0.777231	-0.363585	0.839043	1	4.0086	-0.36	#N/A	#N/A	#N/A
cg0903	Cgl0793		Conserved hypothetical protein	27.3332	1.13778	0.186221	0.902751	1	4.77258	0.19	#N/A	#N/A	#N/A
cg0905	Cgl0794	psp2	Putative secreted protein	2455.63	2.60674	1.38225	0.0194749	0.481732	11.2619	1.38	#N/A	#N/A	#N/A
cg0906	Cgl0795		Hypothetical protein	1943.3	1.30432	0.383298	0.512129	1	10.9243	0.38	#N/A	#N/A	#N/A
cg0908	Cgl0796		Putative secreted protein	536.288	1.20275	0.266339	0.664914	1	9.06686	0.27	#N/A	#N/A	#N/A
cg0909	Cgl0798		Hypothetical protein	208.215	1.05703	0.0800212	0.911962	1	7.70193	0.08	#N/A	#N/A	#N/A
cg0910	Cgl0799	hisN	L-histidinol-phosphate phosphatase	1176.83	1.07808	0.108466	0.855616	1	10.2007	0.11	#N/A	#N/A	#N/A
cg0911	Cgl0800		Putative inositol monophosphatase	458.514	1.0395	0.0558895	0.931608	1	8.84082	0.06	#N/A	#N/A	#N/A
cg0913	Cgl0801	prfB	Peptide chain release factor 2 (RF-2)	1574.47	0.893276	-0.162822	0.781955	1	10.6206	-0.16	#N/A	#N/A	#N/A
cg0914	Cgl0802	ftsE	Cell division ATP-binding protein FtsE-family	855.575	0.594822	-0.74947	0.211443	1	9.74075	-0.75	#N/A	#N/A	#N/A
cg0915	Cgl0803	ftsX	Putative cell division protein, FtsX-family	666.498	0.548358	-0.86681	0.153533	1	9.38046	-0.87	#N/A	#N/A	#N/A
cg0916	Cgl0804	smpB	SsrA-binding protein	1042.59	0.828998	-0.27056	0.649037	1	10.026	-0.27	#N/A	#N/A	#N/A
cg0918	Cgl0805		Putative uroporphyrin-III C-methyltransferase	329.422	0.818683	-0.288623	0.651717	1	8.36379	-0.29	#N/A	#N/A	#N/A
cg0919	Cgl0806	tnp18a(ISCg18a)	Transposase	36.4782	0.956364	-0.0643687	0.979786	1	5.18896	-0.06	#N/A	#N/A	#N/A
cg0922	Cgl0808		ABC-type putative iron-siderophore transporter, substrate-binding lipoprotein	715.312	3.50571	1.80971	0.00350424	0.144468	9.48243	1.81	#N/A	#N/A	#N/A
cg0923	Cgl0809		Putative membrane protein	414.852	1.63078	0.705566	0.258688	1	8.69645	0.71	#N/A	#N/A	#N/A
cg0931	Cgl0814		Putative aminotransferase, AT class I	161.068	1.51949	0.603583	0.387017	1	7.33153	0.6	#N/A	#N/A	#N/A
cg0932	Cgl0815		Putative membrane protein	954.311	1.33854	0.420662	0.480406	1	9.89832	0.42	#N/A	#N/A	#N/A
cg0933	Cgl0816		DNA/RNA helicase, superfamily II	1353.91	1.28955	0.366867	0.53375	1	10.4029	0.37	#N/A	#N/A	#N/A
cg0934	Cgl0817		Conserved hypothetical protein	776.078	1.63429	0.708666	0.23923	1	9.60006	0.71	#N/A	#N/A	#N/A
cg0935	Cgl0818		Conserved hypothetical protein	5513.83	1.41032	0.496024	0.390766	1	12.4288	0.5	#N/A	#N/A	#N/A
cg0936	Cgl0819	rpf1	RPF-protein precursor	14050.1	0.4098	-1.28701	0.0273314	0.603633	13.7783	-1.29	#N/A	#N/A	#N/A
cg0938	Cgl0820		Cold shock protein	1274.45	0.713649	-0.486713	0.409823	1	10.3157	-0.49	#N/A	#N/A	#N/A
cg0939	Cgl0821		Putative secreted protein	1207.67	0.898567	-0.154302	0.794782	1	10.238	-0.15	#N/A	#N/A	#N/A
cg0940	Cgl0822		Glutamine cyclotransferase	873.164	1.22388	0.291466	0.626371	1	9.77011	0.29	#N/A	#N/A	#N/A
cg0941	Cgl0823		Hypothetical protein	422.67	0.998457	-0.00222722	1	1	8.72339	0	#N/A	#N/A	#N/A
cg0944	Cgl0824		Putative xanthine/uracil symporter, nucleobase:cation symporter-2 (NCS2) family	1678.73	0.7163	-0.481365	0.411831	1	10.7132	-0.48	#N/A	#N/A	#N/A
cg0945	Cgl0825		Putative 23S ribosomal rRNA methyltransferase	647.012	0.715389	-0.483201	0.425471	1	9.33765	-0.48	#N/A	#N/A	#N/A
cg0946	Cgl0826		Conserved hypothetical protein	1388.97	1.16546	0.220898	0.707996	1	10.4398	0.22	#N/A	#N/A	#N/A
cg0947	Cgl0827		Conserved hypothetical protein	3591.71	1.08278	0.114735	0.843292	1	11.8105	0.11	#N/A	#N/A	#N/A
cg0948	Cgl0828	serC	Phosphoserine transaminase, AT class IV	6731.74	1.22505	0.292837	0.611521	1	12.7168	0.29	#N/A	#N/A	#N/A
cg0949	Cgl0829	gltA	Citrate synthase	38733.7	1.80709	0.853669	0.139197	1	15.2413	0.85	#N/A	#N/A	#N/A
cg0950	Cgl0830	fkpA	Putative peptidylprolyl isomerase	5061.96	0.838924	-0.253389	0.660811	1	12.3055	-0.25	#N/A	#N/A	#N/A
cg0951	Cgl0831	accDA	Acetyl-CoA carboxylase carboxyl transferase	2096.02	0.917349	-0.124457	0.831549	1	11.0334	-0.12	#N/A	#N/A	#N/A
cg0952	Cgl0832		Putative integral membrane protein	10163.5	0.901493	-0.149611	0.794766	1	13.3111	-0.15	#N/A	#N/A	#N/A
cg0953	Cgl0833	mctC	secondary acetate/propionate/pyruvate transporter	36789.5	0.902189	-0.148499	0.795639	1	15.167	-0.15	#N/A	#N/A	#N/A
cg0954	Cgl0834		Putative secreted protein	502.802	1.30196	0.380681	0.536652	1	8.97385	0.38	#N/A	#N/A	#N/A
cg0955	Cgl0835		Putative secreted protein	4731.02	1.49383	0.579014	0.31734	1	12.2079	0.58	#N/A	#N/A	#N/A
cg0957	Cgl0836	fas-IB	Fatty acid synthase	29665.9	0.692103	-0.53094	0.355768	1	14.8565	-0.53	#N/A	#N/A	#N/A
cg0958	Cgl0837		Putative secreted protein	759.083	0.808201	-0.307213	0.609873	1	9.56811	-0.31	#N/A	#N/A	#N/A
cg0960	Cgl0838		Hypothetical protein	124.871	0.969688	-0.044408	0.963239	1	6.96429	-0.04	#N/A	#N/A	#N/A
cg0961	Cgl0839		Putative hydrolase, alpha/beta-fold	3868.85	1.11972	0.163134	0.778255	1	11.9177	0.16	#N/A	#N/A	#N/A
cg0962	Cgl0840		Putative secreted protein	273.293	1.21118	0.276418	0.672404	1	8.09431	0.28	#N/A	#N/A	#N/A
cg0963	Cgl0841		Hypothetical protein	3052.61	1.06115	0.0856323	0.883139	1	11.5758	0.09	#N/A	#N/A	#N/A
cg0964	Cgl0842	mrx1	mycoredoxin 1	688.353	1.08403	0.116402	0.849101	1	9.42701	0.12	#N/A	#N/A	#N/A
cg0965	Cgl0843	folA	Dihydrofolate reductase	974.381	1.14419	0.194327	0.744937	1	9.92834	0.19	#N/A	#N/A	#N/A
cg0966	Cgl0844	thyA	Probable thymidylate synthase	2585.08	1.30518	0.38425	0.509081	1	11.336	0.38	#N/A	#N/A	#N/A
cg0967	Cgl0845		Putative inositol monophosphatase	2068.91	1.25655	0.329463	0.572654	1	11.0147	0.33	#N/A	#N/A	#N/A
cg0968	Cgl0846		Putative ATP-dependent helicase	1147.22	1.19513	0.257172	0.664461	1	10.1639	0.26	#N/A	#N/A	#N/A
cg0969	Cgl0847	nei	Putative formamidopyrimidine-DNA glycosylase	221.927	0.765155	-0.386176	0.562752	1	7.79394	-0.39	#N/A	#N/A	#N/A
cg0970	Cgl0848		Putative membrane protein	698.662	1.30889	0.388339	0.520469	1	9.44845	0.39	#N/A	#N/A	#N/A
cg0971	Cgl0849		Putative membrane protein	141.98	1.31746	0.397761	0.579483	1	7.14954	0.4	#N/A	#N/A	#N/A
cg0972	Cgl0850	cynX	Putative cyanate permease, MFS-type	722.002	1.11759	0.160395	0.791619	1	9.49586	0.16	#N/A	#N/A	#N/A
cg0973	Cgl0851	pgi	Glucose-6-phosphate isomerase	4641.58	1.13075	0.177281	0.759139	1	12.1804	0.18	#N/A	#N/A	#N/A
cg0974	Cgl0852		Conserved hypothetical protein	29.9084	0.604019	-0.727334	0.521074	1	4.90248	-0.73	#N/A	#N/A	#N/A
cg0975	Cgl0853		Putative chorismate mutase	1149.93	0.890117	-0.167933	0.777358	1	10.1673	-0.17	#N/A	#N/A	#N/A
cg0976	Cgl0854	pcrA	Putative ATP-dependent DNA helicase	1386.26	1.0817	0.113297	0.848316	1	10.437	0.11	#N/A	#N/A	#N/A
cg0977	Cgl0855		ABC-type transporter, permease subunit	530.237	1.24673	0.318146	0.604663	1	9.05049	0.32	#N/A	#N/A	#N/A
cg0978	Cgl0856		ABC-type transporter, ATPase subunit	76.7606	1.57297	0.653488	0.424815	1	6.26229	0.65	#N/A	#N/A	#N/A
cg0979	Cgl0857		Putative transcriptional regulator, PadR-family	178.166	1.42342	0.509362	0.458689	1	7.47708	0.51	#N/A	#N/A	#N/A
cg0980	Cgl0858		Putative secreted protein, related to metalloendopeptidases	12004.3	0.845157	-0.242709	0.672869	1	13.5513	-0.24	#N/A	#N/A	#N/A
cg0982	Cgl0859		Putative membrane protein	832.066	0.75885	-0.398113	0.506427	1	9.70056	-0.4	#N/A	#N/A	#N/A
cg0983	Cgl0860	purN	Phosphoribosylglycinamide formyltransferase	3429.96	0.720555	-0.47282	0.415034	1	11.744	-0.47	#N/A	#N/A	#N/A
cg0984	Cgl0861	purH	bifunctional phosphoribosylaminoimidazolecarboxamide formyltransferase/IMP cyclohydrolase	8749.02	0.855876	-0.224527	0.69645	1	13.0949	-0.22	#N/A	#N/A	#N/A
cg0985	Cgl0862	citE	Citryl-CoA lyase (Citrate (pro-3S)-lyase, beta subunit)	761.133	1.0352	0.0499099	0.936051	1	9.572	0.05	#N/A	#N/A	#N/A
cg0986	Cgl0863	amtR	Transcriptional repressor of nitrogen metabolism, TetR-family	1074.52	0.588166	-0.765706	0.198174	1	10.0695	-0.77	#N/A	#N/A	#N/A
cg0987	Cgl0864		Conserved hypothetical protein	462.066	0.96675	-0.0487848	0.940639	1	8.85196	-0.05	#N/A	#N/A	#N/A
cg0988	Cgl0866	rpsR	30S ribosomal protein S18	16348.2	0.492261	-1.0225	0.0777646	1	13.9968	-1.02	#N/A	#N/A	#N/A
cg0989	Cgl0867	rpsN	30S ribosomal protein S14	21342.5	0.488509	-1.03354	0.0745246	1	14.3814	-1.03	#N/A	#N/A	#N/A
cg0990	Cgl0868	rpmG	50S ribosomal protein L33	21408	0.45649	-1.13135	0.0513797	0.90941	14.3859	-1.13	#N/A	#N/A	#N/A
cg0991	Cgl0869	rpmB	50S ribosomal protein L28	22702.6	0.444027	-1.17128	0.0438484	0.847371	14.4706	-1.17	#N/A	#N/A	#N/A
cg0992	Cgl0870		Putative permease, sulfate permease (SulP) family	410.327	1.24553	0.316763	0.613056	1	8.68063	0.32	#N/A	#N/A	#N/A
cg0993	Cgl0871		Putative transcriptional regulator, ArsR-family	125.721	0.887908	-0.171518	0.822194	1	6.97408	-0.17	#N/A	#N/A	#N/A
cg0994	Cgl0872	rpmE	Putative 50S ribosomal protein L31	13710.8	0.458805	-1.12405	0.0530868	0.92737	13.743	-1.12	#N/A	#N/A	#N/A
cg0995	Cgl0873	rpmF	50S ribosomal protein L32	6651.59	0.507375	-0.978875	0.092071	1	12.6995	-0.98	#N/A	#N/A	#N/A
cg0996	Cgl0874	cgtR2	Two-component system, transcriptional response regulator	1719.64	1.0074	0.0106409	0.986663	1	10.7479	0.01	#N/A	#N/A	#N/A
cg0997	Cgl0875	cgtS2	Two-component system, sensory histidine kinase	1048.67	1.17027	0.226845	0.703054	1	10.0343	0.23	#N/A	#N/A	#N/A
cg0998	Cgl0876		Trypsin-like serine protease	991.289	0.67332	-0.570635	0.337917	1	9.95316	-0.57	#N/A	#N/A	#N/A
cg0999	Cgl0877		Putative molybdopterin biosynthesis protein	2532.91	1.03793	0.0537074	0.927101	1	11.3066	0.05	#N/A	#N/A	#N/A
cg1000	Cgl0878		Conserved hypothetical protein	1385.62	1.09752	0.134254	0.820446	1	10.4363	0.13	#N/A	#N/A	#N/A
cg1001	Cgl0879	mscL	Large-conductance mechanosensitive ion channel, MscL-family	4878.41	0.998515	-0.00214465	0.997396	1	12.2522	0	#N/A	#N/A	#N/A
cg1002	Cgl0880		Conserved putative secreted protein	1024.25	0.875705	-0.191483	0.747969	1	10.0003	-0.19	#N/A	#N/A	#N/A
cg1003	Cgl0881	fthC	5-Formyltetrahydrofolate cyclo-ligase	826.615	1.19777	0.260353	0.664577	1	9.69107	0.26	#N/A	#N/A	#N/A
cg1004	Cgl0882	galU1	UTP--glucose-1-phosphate uridylyltransferase	2278.16	0.861687	-0.214764	0.71263	1	11.1537	-0.21	#N/A	#N/A	#N/A
cg1005	Cgl0883	moeA2	Molybdopterin biosynthesis biosynthesis protein MoeA	2202.09	0.999758	-0.000348586	1	1	11.1047	0	#N/A	#N/A	#N/A
cg1006	Cgl0884		Putative acetyltransferase	868.439	0.940634	-0.0882946	0.884153	1	9.76228	-0.09	#N/A	#N/A	#N/A
cg1007	Cgl0885		Putative membrane protein	4364.59	0.776388	-0.36515	0.527816	1	12.0916	-0.37	#N/A	#N/A	#N/A
cg1009	Cgl0886		Putative cyanate permease, MFS-type	679.451	1.00848	0.0121856	0.986703	1	9.40823	0.01	#N/A	#N/A	#N/A
cg1010	Cgl0887		Putative membrane protein	600.604	0.624472	-0.679291	0.264916	1	9.23027	-0.68	#N/A	#N/A	#N/A
cg1011	Cgl0888		Putative membrane protein	638.676	0.821959	-0.282862	0.641629	1	9.31894	-0.28	#N/A	#N/A	#N/A
cg1012	Cgl0889	cdaS	Cyclomaltodextrinase	3037.22	1.09986	0.13732	0.813275	1	11.5685	0.14	#N/A	#N/A	#N/A
cg1014	Cgl0890	pmt	Protein O-mannosyltransferase	1133.88	0.71092	-0.49224	0.406151	1	10.147	-0.49	#N/A	#N/A	#N/A
cg1015	Cgl0891		Putative methyltransferase, UPF0011-family	461.075	1.07052	0.0983123	0.876824	1	8.84886	0.1	#N/A	#N/A	#N/A
cg1016	Cgl0892	betP	Na+/glutamate symporter	15704.2	1.4732	0.558955	0.331683	1	13.9389	0.56	#N/A	#N/A	#N/A
cg1017	Cgl0893	metS	Methionyl-tRNA synthetase	5695.75	0.848124	-0.237653	0.680407	1	12.4757	-0.24	#N/A	#N/A	#N/A
cg1018	Cgl0894		Putative ATP-dependent DNA helicase	624.23	1.77005	0.823792	0.176386	1	9.28593	0.82	#N/A	#N/A	#N/A
cg1019	Cgl0895		Conserved hypothetical protein, probably metal-dependent hydrolase	129.31	1.11065	0.151406	0.84334	1	7.01468	0.15	#N/A	#N/A	#N/A
cg1020	Cgl0896		conserved hypothetical protein, cupin domain	28.741	1.24789	0.319487	0.80153	1	4.84504	0.32	#N/A	#N/A	#N/A
cg1024	Cgl0900	tnp7a(ISCg7a)	Transposase	11.2125	0.503349	-0.990368	0.59498	1	3.48704	-0.99	#N/A	#N/A	#N/A
cg1027	Cgl0901	dld	D-Lactate dehydrogenase	2986.03	1.12876	0.174739	0.763641	1	11.544	0.17	#N/A	#N/A	#N/A
cg1028	Cgl0902		Putative restriction-modification system methylase	692.08	1.20185	0.265261	0.661387	1	9.4348	0.27	#N/A	#N/A	#N/A
cg1030	Cgl0898	tnp6c(ISCg6c)	Transposase	195.354	0.96094	-0.0574823	0.939976	1	7.60995	-0.06	#N/A	#N/A	#N/A
cg1030	Cgl0904	tnp6c(ISCg6c)	Transposase	192.334	1.13626	0.184292	0.791177	1	7.58747	0.18	#N/A	#N/A	#N/A
cg1031	Cgl0905	tnp6d(ISCg6c)	Transposase	77.6877	0.869568	-0.201629	0.816111	1	6.27961	-0.2	#N/A	#N/A	#N/A
cg1031	Cgl0899	tnp6d(ISCg6c)	Transposase	66.5251	1.49746	0.582522	0.495816	1	6.05583	0.58	#N/A	#N/A	#N/A
cg1032	Cgl0906		Putative transcriptional regulator, ArsR-family	97.7279	0.871873	-0.19781	0.806625	1	6.6107	-0.2	#N/A	#N/A	#N/A
cg1033	Cgl0907		Putative secondary Cd2+ transporter, cadmium resistance (CadD) family	145.926	0.767202	-0.382322	0.592253	1	7.1891	-0.38	#N/A	#N/A	#N/A
cg1035	Cgl0908		DNase, TatD-related	701.991	0.918045	-0.123364	0.83972	1	9.45531	-0.12	#N/A	#N/A	#N/A
cg1037	Cgl0909	rpf2	RPF2 precursor, secreted protein	5885.3	0.763319	-0.389641	0.499618	1	12.5229	-0.39	#N/A	#N/A	#N/A
cg1038	Cgl0910	ksgA	Putative dimethyladenosine transferase	2188.87	0.849926	-0.234591	0.687605	1	11.096	-0.23	#N/A	#N/A	#N/A
cg1039	Cgl0911	ispE	Isopentenyl monophosphate kinase	681.566	1.17948	0.238156	0.694606	1	9.41271	0.24	#N/A	#N/A	#N/A
cg1040	Cgl0912		ABC-type transporter, ATPase subunit	1703.45	1.00221	0.0031809	0.996867	1	10.7342	0	#N/A	#N/A	#N/A
cg1041	Cgl0913	pdxK	Pyridoxal/pyridoxine/pyridoxamine kinase	421.26	1.1965	0.258824	0.679432	1	8.71857	0.26	#N/A	#N/A	#N/A
cg1043	Cgl0914		Conserved hypothetical protein	485.122	1.24843	0.320116	0.604626	1	8.9222	0.32	#N/A	#N/A	#N/A
cg1044	Cgl0915		Conserved hypothetical protein	3505.88	1.26535	0.339534	0.558049	1	11.7756	0.34	#N/A	#N/A	#N/A
cg1045	Cgl0916		Conserved hypothetical protein	5084.17	1.84199	0.881267	0.129382	1	12.3118	0.88	#N/A	#N/A	#N/A
cg1046	Cgl0917	ppk2	putative inorganic polyphosphatase	5902.46	0.956457	-0.0642279	0.911505	1	12.5271	-0.06	#N/A	#N/A	#N/A
cg1048	Cgl0918		Putative hydrolase, HAD superfamily	1000.1	0.824363	-0.278648	0.639755	1	9.96593	-0.28	#N/A	#N/A	#N/A
cg1049	Cgl0919		Putative enoyl-CoA hydratase/isomerase	1272.25	0.921255	-0.118328	0.841952	1	10.3132	-0.12	#N/A	#N/A	#N/A
cg1050	Cgl0920		Putative membrane protein	1090.53	1.43114	0.517163	0.383589	1	10.0908	0.52	#N/A	#N/A	#N/A
cg1051	Cgl0921		Hypothetical protein	657.86	1.20117	0.264446	0.663241	1	9.36164	0.26	#N/A	#N/A	#N/A
cg1052	Cgl0922	cmt3	Corynomycolyl transferase	1781.35	0.816268	-0.292885	0.616964	1	10.7988	-0.29	#N/A	#N/A	#N/A
cg1053	Cgl0923		Putative transcriptional regulator, TetR-family	514.123	0.773992	-0.369609	0.547823	1	9.00597	-0.37	#N/A	#N/A	#N/A
cg1054	Cgl0924	mmpL2	Putative multidrug efflux protein, resistance-nodulation-cell division (RND) superfamily	187.617	1.00098	0.00141136	1	1	7.55164	0	#N/A	#N/A	#N/A
cg1055	Cgl0925	menG	S-Adenosylmethionine:2-demethylmenaquinone methyltransferase	1093.06	1.26965	0.344429	0.561612	1	10.0942	0.34	#N/A	#N/A	#N/A
cg1056	Cgl0926		Putative membrane protein	1019.84	1.06731	0.0939754	0.87573	1	9.99413	0.09	#N/A	#N/A	#N/A
cg1057	Cgl0927		Hypothetical protein	9.42391	1.21118	0.276418	0.944325	1	3.23633	0.28	#N/A	#N/A	#N/A
cg1059	Cgl0928		Conserved hypothetical protein	147.84	1.20245	0.265972	0.712042	1	7.20789	0.27	#N/A	#N/A	#N/A
cg1060	Cgl0929	prfC	Putative peptide chain release factor 3 (EF-G)	847.747	0.649008	-0.623693	0.297944	1	9.72749	-0.62	#N/A	#N/A	#N/A
cg1061	Cgl0930	urtA	ABC-type putative branched-chain amino acid transporter, substrate-binding lipoprotein	30.2758	1.18577	0.24583	0.850373	1	4.92009	0.25	#N/A	#N/A	#N/A
cg1062	Cgl0931	urtB	ABC-type putative branched-chain amino acid transporter, permease subunit	53.9817	0.94862	-0.076098	0.954532	1	5.7544	-0.08	#N/A	#N/A	#N/A
cg1064	Cgl0932	urtC	ABC-type putative branched-chain amino acid transporter, permease subunit	14.2436	1.67364	0.742986	0.657611	1	3.83224	0.74	#N/A	#N/A	#N/A
cg1065	Cgl0933	urtD	ABC-type putative branched-chain amino acid transporter, ATPase subunit	9.82971	1.63589	0.710072	0.744856	1	3.29715	0.71	#N/A	#N/A	#N/A
cg1066	Cgl0934	urtE	ABC-type putative branched-chain amino acid transporter, ATPase subunit	31.4432	0.595177	-0.74861	0.499126	1	4.97468	-0.75	#N/A	#N/A	#N/A
cg1067	Cgl0935	pth2	Peptidyl-tRNA hydrolase	303.498	0.613858	-0.704023	0.272465	1	8.24554	-0.7	#N/A	#N/A	#N/A
cg1068	Cgl0936		Putative oxidoreductase	964.814	1.28955	0.366872	0.538153	1	9.91411	0.37	#N/A	#N/A	#N/A
cg1069	Cgl0937	gapX	Putative glyceraldehyde-3-phosphate dehydrogenase	4046.79	0.962326	-0.055403	0.924016	1	11.9826	-0.06	#N/A	#N/A	#N/A
cg1071	Cgl0938	pth1	Putative peptidyl-tRNA hydrolase	471.063	0.665208	-0.588123	0.341384	1	8.87978	-0.59	#N/A	#N/A	#N/A
cg1072	Cgl0939	rplY	Ribosomal protein L25 (general stress protein Ctc)	13995	0.532298	-0.909693	0.115985	1	13.7726	-0.91	#N/A	#N/A	#N/A
cg1073	Cgl0940		Putative lactoylglutathione lyase	780.12	1.98239	0.987238	0.102405	1	9.60755	0.99	#N/A	#N/A	#N/A
cg1074	Cgl0941		Conserved hypothetical protein	996.399	0.717469	-0.479011	0.420842	1	9.96058	-0.48	#N/A	#N/A	#N/A
cg1075	Cgl0942	prsA	Ribose-phosphate diphosphokinase	7480.05	0.699018	-0.516598	0.3706	1	12.8688	-0.52	#N/A	#N/A	#N/A
cg1076	Cgl0943	glmU	Putative UDP-N-acetylglucosamine diphosphorylase	6787.31	0.706908	-0.500406	0.38595	1	12.7286	-0.5	#N/A	#N/A	#N/A
cg1077	Cgl0944		Putative permease, MFS-type	165.559	1.23574	0.305376	0.663705	1	7.3712	0.31	#N/A	#N/A	#N/A
cg1081	Cgl0946		ABC-type putative daunorubicin transporter, ATPase subunit	420.35	3.31165	1.72755	0.00679633	0.236115	8.71545	1.73	#N/A	#N/A	#N/A
cg1083	Cgl0948	cgtS1	Two-component system, sensory histidine kinase	692.186	2.02865	1.02052	0.0933046	1	9.43502	1.02	#N/A	#N/A	#N/A
cg1084	Cgl0949	cgtR1	Two-component system, transcriptional response regulator	175.489	1.79158	0.841234	0.221642	1	7.45523	0.84	#N/A	#N/A	#N/A
cg1085	Cgl0950		Hypothetical protein	3095.19	1.06392	0.0893866	0.877998	1	11.5958	0.09	#N/A	#N/A	#N/A
cg1086	Cgl0951		Putative membrane protein	612.006	1.45993	0.545898	0.369616	1	9.2574	0.55	#N/A	#N/A	#N/A
cg1088	Cgl0952		ABC-type putative multidrug transporter, ATPase and permease subunit	2755.67	1.30715	0.386422	0.506314	1	11.4282	0.39	#N/A	#N/A	#N/A
cg1089	Cgl0953		ABC-type putative multidrug transporter, ATPase and permease subunit	402.143	1.62103	0.69691	0.265698	1	8.65157	0.7	#N/A	#N/A	#N/A
cg1090	Cgl0954	ggtB	Putative gamma-glutamyltranspeptidase	7993.63	0.411146	-1.28228	0.0281869	0.609468	12.9646	-1.28	#N/A	#N/A	#N/A
cg1091	Cgl0955		Hypothetical protein	3978.11	0.580034	-0.785791	0.176454	1	11.9579	-0.79	#N/A	#N/A	#N/A
cg1092	Cgl0956		Putative secreted protein	318.928	1.3385	0.420613	0.510697	1	8.31709	0.42	#N/A	#N/A	#N/A
cg1095	Cgl0958		Hypothetical protein	2068.8	1.0634	0.088683	0.879909	1	11.0146	0.09	#N/A	#N/A	#N/A
cg1096	Cgl0960		Hypothetical protein	2013.55	1.13176	0.178562	0.760178	1	10.9755	0.18	#N/A	#N/A	#N/A
cg1097	Cgl0961		Hypothetical protein	366.886	1.12555	0.170624	0.789446	1	8.51919	0.17	#N/A	#N/A	#N/A
cg1098	Cgl0962		Putative transcriptional regulator, TetR-family	206.566	0.929068	-0.106144	0.880695	1	7.69046	-0.11	#N/A	#N/A	#N/A
cg1099	Cgl0963	mfd	Transcription-repair coupling factor (TRCF)	1998.99	0.909551	-0.136774	0.815269	1	10.9651	-0.14	#N/A	#N/A	#N/A
cg1100	Cgl0964		ABC-type putative multidrug transporter, ATPase and permease subunit	897.791	1.50034	0.585289	0.32762	1	9.81024	0.59	#N/A	#N/A	#N/A
cg1101	Cgl0965		ABC-type putative multidrug transporter, ATPase and permease subunit	874.796	1.4363	0.522358	0.382605	1	9.7728	0.52	#N/A	#N/A	#N/A
cg1103	Cgl0966		Putative membrane protein	386.992	0.901615	-0.149417	0.814562	1	8.59616	-0.15	#N/A	#N/A	#N/A
cg1104	Cgl0967		Putative membrane protein, predicted esterase	298.586	0.980464	-0.0284634	0.970283	1	8.222	-0.03	#N/A	#N/A	#N/A
cg1105	Cgl0968	lysI	Low capacity L-Lysine antiporter	236.833	0.554388	-0.851031	0.197231	1	7.88772	-0.85	#N/A	#N/A	#N/A
cg1106	Cgl0969		conserved hypothetical protein	2123.43	1.37536	0.459811	0.431055	1	11.0522	0.46	#N/A	#N/A	#N/A
cg1107	Cgl0970		Putative pyrophosphatase	759.402	1.43253	0.518562	0.388912	1	9.56872	0.52	#N/A	#N/A	#N/A
cg1108	Cgl0971		Putative secreted protein	3143.53	0.691708	-0.531764	0.360009	1	11.6182	-0.53	#N/A	#N/A	#N/A
cg1110	Cgl0973		Conserved hypothetical protein	253.953	0.83343	-0.262867	0.690341	1	7.98842	-0.26	#N/A	#N/A	#N/A
cg1111	Cgl0974	eno	Enolase	39657.8	1.00234	0.00337052	0.995408	1	15.2753	0	#N/A	#N/A	#N/A
cg1112	Cgl0975		Septum formation initiator, secreted protein of the FtsB-family	1176.35	0.738675	-0.436988	0.460256	1	10.2001	-0.44	#N/A	#N/A	#N/A
cg1113	Cgl0976		Conserved hypothetical protein	1847.27	0.814486	-0.296039	0.612905	1	10.8512	-0.3	#N/A	#N/A	#N/A
cg1115	Cgl0977	ppx2	Putative exopolyphosphatase	2221.06	0.84883	-0.236452	0.685177	1	11.117	-0.24	#N/A	#N/A	#N/A
cg1116	Cgl0978	tdcB	Threonine dehydratase	14.9667	1.0067	0.00963187	1	1	3.90369	0.01	#N/A	#N/A	#N/A
cg1117	Cgl0979		Hypothetical protein	301.844	1.23947	0.309727	0.631171	1	8.23766	0.31	#N/A	#N/A	#N/A
cg1118	Cgl0980		Pyrimidine reductase, riboflavin biosynthesis	178.673	1.29716	0.375355	0.58648	1	7.48118	0.38	#N/A	#N/A	#N/A
cg1119	Cgl0981		Conserved hypothetical protein	61.2996	1.34826	0.431096	0.627425	1	5.93781	0.43	#N/A	#N/A	#N/A
cg1121	Cgl0983		Permease, MFS-type	9491.45	1.47414	0.55987	0.331637	1	13.2124	0.56	#N/A	#N/A	#N/A
cg1122	Cgl0985		Putative secreted protein	2948.69	0.911897	-0.133057	0.818967	1	11.5259	-0.13	#N/A	#N/A	#N/A
cg1123	Cgl0986	greA	Transcription elongation factor	4060.32	0.826401	-0.275086	0.634466	1	11.9874	-0.28	#N/A	#N/A	#N/A
cg1125	Cgl0987		Conserved hypothetical protein	698.537	1.17448	0.232024	0.701767	1	9.44819	0.23	#N/A	#N/A	#N/A
cg1127	Cgl0988	mca	Putative mycothiol S-conjugate amidase	2851.48	1.65763	0.729121	0.211058	1	11.4775	0.73	#N/A	#N/A	#N/A
cg1128	Cgl0989		Hypothetical protein, similar to ribosomal protein S2	1731.81	1.1614	0.215867	0.712835	1	10.7581	0.22	#N/A	#N/A	#N/A
cg1129	Cgl0990	aroF	Putative phospho-2-dehydro-3-deoxyheptonate aldolase	2003.05	1.27597	0.351593	0.547388	1	10.968	0.35	#N/A	#N/A	#N/A
cg1130	Cgl0992	uppS1	Putative undecaprenyl pyrophosphate synthetase	218.006	1.16516	0.220529	0.744833	1	7.76822	0.22	#N/A	#N/A	#N/A
cg1130	Cgl0991	uppS1	Putative undecaprenyl pyrophosphate synthetase	1225.85	1.17282	0.229979	0.697604	1	10.2596	0.23	#N/A	#N/A	#N/A
cg1131	Cgl0993		Conserved hypothetical protein	397.643	1.27564	0.351218	0.575657	1	8.63533	0.35	#N/A	#N/A	#N/A
cg1132	Cgl0995	coaA	Pantothenate kinase	457.364	0.717021	-0.479913	0.438468	1	8.8372	-0.48	#N/A	#N/A	#N/A
cg1133	Cgl0996	glyA	Serine hydroxymethyltransferase	23210.1	0.835729	-0.258893	0.651949	1	14.5025	-0.26	#N/A	#N/A	#N/A
cg1134	Cgl0997	pab	Para-aminobenzoate synthase	484.96	0.940963	-0.0877905	0.889685	1	8.92172	-0.09	#N/A	#N/A	#N/A
cg1135	Cgl0998		Conserved hypothetical protein	132.583	0.816565	-0.292361	0.690147	1	7.05075	-0.29	#N/A	#N/A	#N/A
cg1136	Cgl1000		Conserved hypothetical protein	2463.43	0.898218	-0.154862	0.790443	1	11.2665	-0.15	#N/A	#N/A	#N/A
cg1137	Cgl0999		Putative transcriptional regulator, LysR-family	478.06	0.998571	-0.002063	1	1	8.90105	0	#N/A	#N/A	#N/A
cg1138	Cgl1001		Putative acetyltransferase, GNAT-family	901.082	0.643739	-0.635452	0.28783	1	9.81552	-0.64	#N/A	#N/A	#N/A
cg1139	Cgl1002		Allophanate hydrolase subunit 2	381.884	0.621784	-0.685514	0.275228	1	8.57699	-0.69	#N/A	#N/A	#N/A
cg1140	Cgl1003		Allophanate hydrolase subunit 1	343.465	0.587964	-0.7662	0.227135	1	8.42402	-0.77	#N/A	#N/A	#N/A
cg1141	Cgl1004		Conserved hypothetical protein, UPF0271-family	357.29	0.668315	-0.581399	0.357299	1	8.48095	-0.58	#N/A	#N/A	#N/A
cg1142	Cgl1005		Putative Mn2+ transporter, metal ion (Mn2+-iron) transporter (Nramp) family	342.602	0.67037	-0.576971	0.362772	1	8.42039	-0.58	#N/A	#N/A	#N/A
cg1143	Cgl1008		Putative transcriptional regulator, GntR-family	300.146	1.02662	0.0378957	0.958505	1	8.22952	0.04	#N/A	#N/A	#N/A
cg1144	Cgl1009		Hypothetical protein	2052.22	1.12476	0.16962	0.771802	1	11.003	0.17	#N/A	#N/A	#N/A
cg1145	Cgl1010	fum	Fumarate hydratase	24924.8	1.98227	0.987157	0.0881569	1	14.6053	0.99	#N/A	#N/A	#N/A
cg1148	Cgl1012		Hypothetical protein	19.6594	1.63589	0.710072	0.611817	1	4.29715	0.71	#N/A	#N/A	#N/A
cg1149	Cgl1013		Hypothetical protein	28.2967	2.12443	1.08708	0.344914	1	4.82256	1.09	#N/A	#N/A	#N/A
cg1151	Cgl1015	seuA	FMNH2-dependent monooxygenase, involved in sulfonate ester degradation	135.685	5.70242	2.51157	0.000934925	0.0498412	7.08412	2.51	#N/A	#N/A	#N/A
cg1153	Cgl1017	seuC	Putative FMNH2-dependent monooxygenase	100.197	6.23379	2.64011	0.0011698	0.0602837	6.6467	2.64	#N/A	#N/A	#N/A
cg1156	Cgl1018	ssuD2	FMNH2-dependent aliphatic sulfonate monooxygenase	190.161	3.30058	1.72272	0.0130963	0.36155	7.57108	1.72	#N/A	#N/A	#N/A
cg1157	Cgl1019	fbp	Fructose-1,6-bisphosphatase	7476.26	1.32421	0.405132	0.482252	1	12.8681	0.41	#N/A	#N/A	#N/A
cg1158	Cgl1020		Putative secreted protein	1767.03	1.06273	0.087776	0.881621	1	10.7871	0.09	#N/A	#N/A	#N/A
cg1159	Cgl1021		Putative secreted protein	709.607	1.36588	0.449834	0.456211	1	9.47088	0.45	#N/A	#N/A	#N/A
cg1160	Cgl1023		Hypothetical protein, similar to arabinose efflux permease	116.385	0.968154	-0.0466917	0.962119	1	6.86277	-0.05	#N/A	#N/A	#N/A
cg1162	Cgl1024	xseB	Putative exodeoxyribonuclease	199.641	0.993312	-0.00968161	0.997039	1	7.64126	-0.01	#N/A	#N/A	#N/A
cg1163	Cgl1025	xseA	Exodeoxyribonuclease VII, large subunit	925.515	0.954184	-0.0676608	0.911267	1	9.85411	-0.07	#N/A	#N/A	#N/A
cg1164	Cgl1026	ispH	4-Hydroxy-3-methylbut-2-enyl diphosphate reductase	2870.29	1.33946	0.421651	0.468178	1	11.487	0.42	#N/A	#N/A	#N/A
cg1165	Cgl1027		Conserved putative membrane protein	1303.23	0.713078	-0.487868	0.408429	1	10.3479	-0.49	#N/A	#N/A	#N/A
cg1166	Cgl1028		Putative membrane protein	1823.17	1.16187	0.216447	0.711779	1	10.8322	0.22	#N/A	#N/A	#N/A
cg1167	Cgl1029		Putative acetyltransferase, GNAT-family	714.754	0.777025	-0.363968	0.546428	1	9.4813	-0.36	#N/A	#N/A	#N/A
cg1169	Cgl1030	metP	Na+:methionine symporter, neurotransmitter:sodium symporter (NSS) family	6350.26	0.79897	-0.323786	0.574488	1	12.6326	-0.32	#N/A	#N/A	#N/A
cg1170	Cgl1031	cmt5	Corynomycolyl transferase	1323.44	1.37951	0.464156	0.431465	1	10.3701	0.46	#N/A	#N/A	#N/A
cg1171	Cgl1032		Putative GTPase	3977.17	0.716599	-0.480763	0.406582	1	11.9575	-0.48	#N/A	#N/A	#N/A
cg1173	Cgl1033		Conserved hypothetical protein, putative plasmid maintenance system antidote protein	801.875	0.924792	-0.1128	0.852363	1	9.64723	-0.11	#N/A	#N/A	#N/A
cg1174	Cgl1034	arcB	Putative ornithine carbamoyltransferase	640.411	0.99024	-0.0141502	0.98421	1	9.32285	-0.01	#N/A	#N/A	#N/A
cg1175	Cgl1035		Putative acetyltransferase, GNAT-family	86.7328	0.391494	-1.35294	0.0885248	1	6.43851	-1.35	#N/A	#N/A	#N/A
cg1176	Cgl1036		Putative short chain dehydrogenase	3.88111	2.64258	1.40195	0.737825	1	1.95647	1.4	#N/A	#N/A	#N/A
cg1178	Cgl1037	tnp9a(ISCg9a)	Transposase	73.7681	1.03631	0.051452	0.968292	1	6.20492	0.05	#N/A	#N/A	#N/A
cg1179	Cgl1038		Putative membrane protein	2962.35	1.63285	0.707389	0.224635	1	11.5325	0.71	#N/A	#N/A	#N/A
cg1181	Cgl1039		Glycosyltransferase, probably involved in cell wall biogenesis	801.801	1.52525	0.609046	0.310667	1	9.6471	0.61	#N/A	#N/A	#N/A
cg1182	Cgl1040		Putative membrane protein	217.94	1.70922	0.773339	0.246424	1	7.76779	0.77	#N/A	#N/A	#N/A
cg1183	Cgl1041		Hypothetical protein	204.422	1.10834	0.148396	0.831035	1	7.67541	0.15	#N/A	#N/A	#N/A
cg1184	Cgl1042	tnp1c(ISCg1a)	Transposase, putative pseudogene	9.76624	2.05534	1.03938	0.611999	1	3.2878	1.04	#N/A	#N/A	#N/A
cg1185	Cgl1043	tnp1b(ISCg1a)	Transposase, putative pseudogene	8.76423	2.29024	1.1955	0.582061	1	3.13163	1.2	#N/A	#N/A	#N/A
cg1187	Cgl1044	tnp1a(ISCg1a)	Transposase, putative pseudogene	13.28	0.466338	-1.10055	0.508911	1	3.73119	-1.1	#N/A	#N/A	#N/A
cg1190	Cgl1046		Hypothetical protein	194.996	1.67171	0.741323	0.273703	1	7.6073	0.74	#N/A	#N/A	#N/A
cg1191	Cgl1047		Hypothetical protein	278.532	1.10818	0.148193	0.823099	1	8.1217	0.15	#N/A	#N/A	#N/A
cg1192	Cgl1048		Putative oxidoreductase, aldo/keto reductase family	93.3391	0.990969	-0.0130882	1	1	6.54441	-0.01	#N/A	#N/A	#N/A
cg1193	Cgl1049		Conserved hypothetical protein, putative carboxymuconolactone decarboxylase	21.3211	1.22342	0.290918	0.852947	1	4.41421	0.29	#N/A	#N/A	#N/A
cg1194	Cgl1050		Predicted nucleoside-diphosphate-sugar epimerase	40.5498	0.902883	-0.147389	0.905826	1	5.34162	-0.15	#N/A	#N/A	#N/A
cg1195	Cgl1051		Putative permease, sulfate permease (SulP) family	1076.44	1.24259	0.313352	0.597704	1	10.0721	0.31	#N/A	#N/A	#N/A
cg1197	Cgl1052		ABC-type putative lipoprotein release transporter, ATPase subunit	141.968	0.945158	-0.0813729	0.918661	1	7.14943	-0.08	#N/A	#N/A	#N/A
cg1198	Cgl1053		Hypothetical protein	39.9535	0.973584	-0.0386233	0.997915	1	5.32025	-0.04	#N/A	#N/A	#N/A
cg1199	Cgl1054		Hypothetical protein	57.482	1.24789	0.319487	0.730231	1	5.84504	0.32	#N/A	#N/A	#N/A
cg1201	Cgl1055		Hypothetical protein	16.438	1.05703	0.0800212	1	1	4.03896	0.08	#N/A	#N/A	#N/A
cg1202	Cgl1056		Conserved hypothetical protein	1559.52	1.47033	0.556142	0.344198	1	10.6069	0.56	#N/A	#N/A	#N/A
cg1203	Cgl1057		Putative magnesium chelatase, ChlI subunit	2445.23	1.5685	0.649381	0.265857	1	11.2558	0.65	#N/A	#N/A	#N/A
cg1204	Cgl1058		Conserved hypothetical protein, similar to 2,3-PDG dependent phosphoglycerate mutase	372.314	1.28387	0.360499	0.567741	1	8.54037	0.36	#N/A	#N/A	#N/A
cg1205	Cgl1059		Conserved hypothetical protein	294.841	1.47072	0.556526	0.387346	1	8.2038	0.56	#N/A	#N/A	#N/A
cg1206	Cgl1060		Conserved hypothetical protein	1627.88	1.41746	0.50331	0.391336	1	10.6688	0.5	#N/A	#N/A	#N/A
cg1207	Cgl1061		ABC-type transporter, ATPase subunit	1178.73	1.09524	0.131244	0.825387	1	10.203	0.13	#N/A	#N/A	#N/A
cg1208	Cgl1062		Conserved hypothetical protein	109.192	1.59447	0.673077	0.370146	1	6.77073	0.67	#N/A	#N/A	#N/A
cg1209	Cgl1063		Putative Zn-ribbon-containing protein, involved in phosphonate metabolism	492.203	0.89714	-0.156595	0.801468	1	8.94311	-0.16	#N/A	#N/A	#N/A
cg1211	Cgl1064		Putative transcriptional regulator, MarR-family	368.296	0.915022	-0.128121	0.842095	1	8.52472	-0.13	#N/A	#N/A	#N/A
cg1212	Cgl1065		Putative antibiotic efflux permease, MFS-type	164.176	1.33464	0.416449	0.551066	1	7.3591	0.42	#N/A	#N/A	#N/A
cg1214	Cgl1067		Putative cysteine desulfurase, AT class IV	8453.8	2.86189	1.51697	0.00983705	0.289518	13.0454	1.52	#N/A	#N/A	#N/A
cg1215	Cgl1068	nadC	Putative nicotinate-nucleotide pyrophosphorylase	8404.67	2.85822	1.51512	0.00992526	0.289518	13.037	1.52	#N/A	#N/A	#N/A
cg1219	Cgl1071		Putative membrane protein	208.419	0.880861	-0.183013	0.789664	1	7.70334	-0.18	#N/A	#N/A	#N/A
cg1220	Cgl1072		Putative Zn-dependent hydrolase, beta-lactamase fold	476.229	1.47624	0.561923	0.363185	1	8.89551	0.56	#N/A	#N/A	#N/A
cg1221	Cgl1073		Conserved hypothetical protein	86.0326	1.34044	0.422708	0.598806	1	6.42681	0.42	#N/A	#N/A	#N/A
cg1222	Cgl1074	lplA	Lipoate-protein ligase A	135.485	1.7055	0.770193	0.283953	1	7.08199	0.77	#N/A	#N/A	#N/A
cg1224	Cgl1075		Conserved hypothetical protein	748.699	1.27775	0.353604	0.557218	1	9.54824	0.35	#N/A	#N/A	#N/A
cg1225	Cgl1076	pcaK	MFS-type 4-hydroxybenzoate and protocatechuate permease	379.137	1.29572	0.373752	0.552846	1	8.56658	0.37	#N/A	#N/A	#N/A
cg1226	Cgl1077	pobA	Putative 4-hydroxybenzoate 3-monooxygenase	342.84	0.909613	-0.136674	0.832706	1	8.42139	-0.14	#N/A	#N/A	#N/A
cg1227	Cgl1078		Putative membrane protein	19767.8	2.19574	1.13471	0.0507437	0.906934	14.2709	1.13	#N/A	#N/A	#N/A
cg1228	Cgl1079		ABC-type putative cobalt transporter, ATPase subunit	39099.4	2.42829	1.27994	0.0279076	0.607677	15.2549	1.28	#N/A	#N/A	#N/A
cg1229	Cgl1080		ABC-type putative cobalt transporter, permease subunit	23220.3	2.37697	1.24912	0.0318877	0.666195	14.5031	1.25	#N/A	#N/A	#N/A
cg1230	Cgl1081		Conserved hypothetical protein	12135	1.85479	0.891254	0.123611	1	13.5669	0.89	#N/A	#N/A	#N/A
cg1231	Cgl1082	chaA	Putative secondary Na+/Ca2+ antiporter, Ca2+:cation antiporter (CaCA) Family	6936.65	1.59842	0.676645	0.241964	1	12.76	0.68	#N/A	#N/A	#N/A
cg1232	Cgl1083		Conserved hypothetical protein, LmbE-family	1500.68	1.28275	0.359235	0.541226	1	10.5514	0.36	#N/A	#N/A	#N/A
cg1233	Cgl1084		Putative membrane protein	628.323	0.995627	-0.00632324	0.994639	1	9.29536	-0.01	#N/A	#N/A	#N/A
cg1234	Cgl1085		Putative excinuclease, UvrA-like ATPase	1693.07	0.94613	-0.0798893	0.892326	1	10.7254	-0.08	#N/A	#N/A	#N/A
cg1236	Cgl1086	tpx	Thiol peroxidase	16328.4	1.31302	0.392884	0.494378	1	13.9951	0.39	#N/A	#N/A	#N/A
cg1237	Cgl1087		Putative membrane protein	1405.75	0.8061	-0.31097	0.59743	1	10.4571	-0.31	#N/A	#N/A	#N/A
cg1238	Cgl1088		Putative membrane protein	1137.84	1.02447	0.034879	0.9546	1	10.1521	0.03	#N/A	#N/A	#N/A
cg1239	Cgl1089		Putative oxidoreductase	247.266	1.33236	0.413982	0.529231	1	7.94992	0.41	#N/A	#N/A	#N/A
cg1240	Cgl1090		Hypothetical protein	521.777	1.28836	0.365539	0.552067	1	9.02729	0.37	#N/A	#N/A	#N/A
cg1242	Cgl1092		Putative membrane protein	492.775	0.864878	-0.209432	0.735472	1	8.94478	-0.21	#N/A	#N/A	#N/A
cg1243	Cgl1093		Secreted trypsin-like serine protease, containing a C-terminal PDZ-domain	2068.56	0.816971	-0.291643	0.617422	1	11.0144	-0.29	#N/A	#N/A	#N/A
cg1244	Cgl1094		Arsenate reductase or related protein, glutaredoxin-family	687.129	0.793878	-0.333011	0.581933	1	9.42444	-0.33	#N/A	#N/A	#N/A
cg1245	Cgl1095		Putative membrane protein	768.334	0.635179	-0.654765	0.276631	1	9.58559	-0.65	#N/A	#N/A	#N/A
cg1246	Cgl1096		Conserved hypothetical protein	1981	1.57336	0.653847	0.264237	1	10.952	0.65	#N/A	#N/A	#N/A
cg1247	Cgl1097		Putative secreted protein	5360.95	1.50198	0.586862	0.310427	1	12.3883	0.59	#N/A	#N/A	#N/A
cg1248	Cgl1098		Putative GTPase, probably involved in stress response	11487.2	0.564656	-0.824555	0.153886	1	13.4877	-0.82	#N/A	#N/A	#N/A
cg1249	Cgl1099		ABC-type putative dipeptide/oligopeptide transporter, substrate-binding lipoprotein	1160.16	0.750573	-0.413935	0.484424	1	10.1801	-0.41	#N/A	#N/A	#N/A
cg1250	Cgl1100	mshB	Putative N-acetyl-1-D-myo-inosityl-2-amino-2-deoxy-alpha-D- glucopyranoside deacetylase	830.518	0.789842	-0.340363	0.570157	1	9.69787	-0.34	#N/A	#N/A	#N/A
cg1251	Cgl1101		Putative membrane protein	658.551	0.850532	-0.233562	0.700657	1	9.36315	-0.23	#N/A	#N/A	#N/A
cg1252	Cgl1102	fdxC	Ferredoxin	4258.22	0.786554	-0.346383	0.549294	1	12.056	-0.35	#N/A	#N/A	#N/A
cg1253	Cgl1103	dapC	Succinyldiaminopimelate aminotransferase, AT class I	3162.13	0.762872	-0.390486	0.501027	1	11.6267	-0.39	#N/A	#N/A	#N/A
cg1254	Cgl1104		Putative membrane protein	1279.64	0.641831	-0.639736	0.279173	1	10.3215	-0.64	#N/A	#N/A	#N/A
cg1255	Cgl1105		Conserved hypothetical protein, putative HNH endonuclease	14.8398	1.32129	0.401949	0.828957	1	3.8914	0.4	#N/A	#N/A	#N/A
cg1256	Cgl1106	dapD	2,3,4,5-Tetrahydropyridine-2,6-dicarboxylate N-succinyltransferase	167.438	0.785768	-0.347824	0.618234	1	7.38748	-0.35	#N/A	#N/A	#N/A
cg1257	Cgl1107	aroP	aromatic amino acids uptake system	758.389	0.672808	-0.571733	0.342115	1	9.56679	-0.57	#N/A	#N/A	#N/A
cg1259	Cgl1108	dapD2	Putative 2,3,4,5-tetrahydropyridine-2,6-dicarboxylate N-succinyltransferase	775.896	1.08656	0.119773	0.843606	1	9.59972	0.12	#N/A	#N/A	#N/A
cg1260	Cgl1109	dapE	Succinyl-diaminopimelate desuccinylase	989.636	0.770859	-0.375462	0.528143	1	9.95075	-0.38	#N/A	#N/A	#N/A
cg1261	Cgl1110		Lysine decarboxylase family protein	998.006	0.813496	-0.297792	0.616887	1	9.9629	-0.3	#N/A	#N/A	#N/A
cg1262	Cgl1111	folP2	Dihydropteroate synthase	575.817	0.760353	-0.39526	0.517308	1	9.16947	-0.4	#N/A	#N/A	#N/A
cg1263	Cgl1112		Glycosyltransferase, involved in cell wall biogenesis	229.842	0.835881	-0.25863	0.699039	1	7.8445	-0.26	#N/A	#N/A	#N/A
cg1264	Cgl1113		Conserved hypothetical protein	744.226	1.03344	0.0474565	0.93943	1	9.5396	0.05	#N/A	#N/A	#N/A
cg1265	Cgl1114		Conserved hypothetical protein	1591.99	1.25192	0.324148	0.58092	1	10.6366	0.32	#N/A	#N/A	#N/A
cg1266	Cgl1115	rrmA	rRNA guanine-N1-methyltransferase	3055.32	1.06969	0.0971866	0.867415	1	11.5771	0.1	#N/A	#N/A	#N/A
cg1267	Cgl1116		Beta-fructosidase (levanase/invertase)	4602.16	1.26855	0.343182	0.552809	1	12.1681	0.34	#N/A	#N/A	#N/A
cg1268	Cgl1117	glgA	Putative glycosyl transferase	3202.33	1.16771	0.223676	0.699911	1	11.6449	0.22	#N/A	#N/A	#N/A
cg1269	Cgl1118	glgC	Glucose-1-phosphate adenylyltransferase	7152.41	1.0883	0.122076	0.832333	1	12.8042	0.12	#N/A	#N/A	#N/A
cg1270	Cgl1119		Putative O-methyltransferase	112.77	1.32613	0.407224	0.588426	1	6.81723	0.41	#N/A	#N/A	#N/A
cg1271	Cgl1120	sigE	RNA polymerase sigma factor, ECF-family	2720.5	1.00024	0.000348586	1	1	11.4097	0	#N/A	#N/A	#N/A
cg1272	Cgl1121	cseE	Anti-sigma factor CseE	3232.06	1.08054	0.111746	0.847556	1	11.6582	0.11	#N/A	#N/A	#N/A
cg1273	Cgl1122		Putative twin arginine targeting (Tat) Preprotein translocase subunit	1553.68	1.12255	0.166784	0.776947	1	10.6015	0.17	#N/A	#N/A	#N/A
cg1274	Cgl1123	mrp	Putative ATPase, probably involved in chromosome partitioning	3392.99	1.0348	0.0493533	0.932641	1	11.7283	0.05	#N/A	#N/A	#N/A
cg1275	Cgl1124		Conserved putative membrane protein	740.166	1.10508	0.144152	0.812304	1	9.5317	0.14	#N/A	#N/A	#N/A
cg1276	Cgl1125	mgtE1	Putative Mg2+ transporter, Mg2+ transporter-E (MgtE) family	1069.88	1.14099	0.190283	0.749222	1	10.0632	0.19	#N/A	#N/A	#N/A
cg1277	Cgl1126		Conserved putative membrane protein	1085.46	1.15154	0.203562	0.732126	1	10.0841	0.2	#N/A	#N/A	#N/A
cg1278	Cgl1127		Conserved putative secreted protein	1218.98	0.939088	-0.0906681	0.879106	1	10.2515	-0.09	#N/A	#N/A	#N/A
cg1280	Cgl1129	odhA	2-Oxoglutarate dehydrogenase, E1 component	22058.8	1.29933	0.377767	0.51084	1	14.4291	0.38	#N/A	#N/A	#N/A
cg1281	Cgl1130		ABC-type putative multidrug transporter, ATPase and permease subunit	1508.81	0.97226	-0.0405861	0.945992	1	10.5592	-0.04	#N/A	#N/A	#N/A
cg1282	Cgl1131		Conserved hypothetical protein	1475.61	1.21057	0.275686	0.639412	1	10.5271	0.28	#N/A	#N/A	#N/A
cg1283	Cgl1132	aroE2	Putative shikimate/quinate 5-dehydrogenase	3808.76	1.06033	0.0845183	0.884279	1	11.8951	0.08	#N/A	#N/A	#N/A
cg1284	Cgl1133	lipT	Putative carboxylesterase, type B	1547.32	1.30695	0.386203	0.510986	1	10.5956	0.39	#N/A	#N/A	#N/A
cg1285	Cgl1134		Conserved hypothetical protein	809.008	1.3617	0.445414	0.457946	1	9.66001	0.45	#N/A	#N/A	#N/A
cg1286	Cgl1135		Conserved hypothetical protein	4571.83	1.20496	0.268986	0.641731	1	12.1586	0.27	#N/A	#N/A	#N/A
cg1287	Cgl1136		Conserved hypothetical protein	22.2347	0.669455	-0.578942	0.663684	1	4.47474	-0.58	#N/A	#N/A	#N/A
cg1288	Cgl1137		Putative multidrug efflux permease, MFS-type	281.052	2.25653	1.1741	0.0715581	1	8.13469	1.17	#N/A	#N/A	#N/A
cg1289	Cgl1138		Putative multidrug efflux permease, MFS-type	229.403	3.53272	1.82078	0.00737132	0.242469	7.84174	1.82	#N/A	#N/A	#N/A
cg1290	Cgl1139	metE	5-Methyltetrahydropteroyltriglutamate-- homocysteine methyltransferase	70376.2	0.390094	-1.35811	0.0198378	0.486812	16.1028	-1.36	#N/A	#N/A	#N/A
cg1291	Cgl1140		Putative membrane protein	166.167	1.62108	0.696956	0.315148	1	7.37649	0.7	#N/A	#N/A	#N/A
cg1292	Cgl1141		Flavin-containing monooxygenase 3	42734.5	2.34374	1.22881	0.0345666	0.703158	15.3831	1.23	#N/A	#N/A	#N/A
cg1293	Cgl1142		Putative secreted protein	2886.83	2.17634	1.1219	0.0559028	0.949733	11.4953	1.12	#N/A	#N/A	#N/A
cg1294	Cgl1143		Putative esterase, alpha-beta hydrolase superfamily	1798.36	1.45147	0.537515	0.35907	1	10.8125	0.54	#N/A	#N/A	#N/A
cg1295	Cgl1144		Putative hydrolase/acyltransferase, alpha/beta hydrolase superfamily	12.9377	0.278167	-1.84598	0.271407	1	3.69351	-1.85	#N/A	#N/A	#N/A
cg1296	Cgl1145		Conserved hypothetical protein, putative non-ribosomal peptide synthetase module	66.0693	0.907965	-0.139292	0.886016	1	6.04591	-0.14	#N/A	#N/A	#N/A
cg1302	Cgl1152		Putative nuclease, HKD-family	13.0262	0.880861	-0.183013	0.961064	1	3.70334	-0.18	#N/A	#N/A	#N/A
cg1302	Cgl1151		Putative nuclease, HKD-family	933.235	1.16	0.214125	0.720293	1	9.8661	0.21	#N/A	#N/A	#N/A
cg1303	Cgl1153		NTP pyrophosphohydrolase	800.781	1.10818	0.148193	0.806273	1	9.64526	0.15	#N/A	#N/A	#N/A
cg1304	Cgl1154		Putative secreted protein	750.642	0.567318	-0.817771	0.175461	1	9.55198	-0.82	#N/A	#N/A	#N/A
cg1305	Cgl1155		Putative secondary proline transporter, amino acid-polyamine-organocation (APC) family	576.557	0.530759	-0.91387	0.135662	1	9.17132	-0.91	#N/A	#N/A	#N/A
cg1307	Cgl1156		DNA/RNA helicase, superfamily II	6964.76	1.02626	0.0373974	0.948524	1	12.7659	0.04	#N/A	#N/A	#N/A
cg1308	Cgl1157		Putative transcriptional regulator, TetR-family	299.475	0.892725	-0.163713	0.802321	1	8.22629	-0.16	#N/A	#N/A	#N/A
cg1309	Cgl1158		Putative FAD-dependent oxidoreductase	179.472	1.6115	0.688403	0.315287	1	7.48761	0.69	#N/A	#N/A	#N/A
cg1310	Cgl1159	tfdF	Putative maleylacetate reductase	196.023	1.80879	0.855026	0.206805	1	7.61488	0.86	#N/A	#N/A	#N/A
cg1311	Cgl1160		Hydroxyquinol 1,2-dioxygenase	193.475	1.42112	0.507031	0.455129	1	7.596	0.51	#N/A	#N/A	#N/A
cg1312	Cgl1161		Putative membrane protein	2957.44	1.24661	0.31801	0.584012	1	11.5301	0.32	#N/A	#N/A	#N/A
cg1313	Cgl1162		Putative secreted lipoprotein	365	0.788865	-0.342149	0.588219	1	8.51175	-0.34	#N/A	#N/A	#N/A
cg1314	Cgl1163	putP	Putative Na+/proline symporter, solute:sodium symporter (SSS) family	18005.9	0.836679	-0.257253	0.654166	1	14.1362	-0.26	#N/A	#N/A	#N/A
cg1316	Cgl1164		DNA/RNA helicase, SNF2 family	2733.21	1.21427	0.280093	0.629993	1	11.4164	0.28	#N/A	#N/A	#N/A
cg1317	Cgl1165		Conserved hypothetical protein	1294.76	1.1758	0.233638	0.692527	1	10.3385	0.23	#N/A	#N/A	#N/A
cg1318	Cgl1166		Conserved hypothetical protein	837.443	1.45617	0.542183	0.365699	1	9.70985	0.54	#N/A	#N/A	#N/A
cg1319	Cgl1167		Conserved hypothetical protein	967.864	1.71564	0.778746	0.192414	1	9.91866	0.78	#N/A	#N/A	#N/A
cg1320	Cgl1168	lipP	Conserved putative membrane protein	30.1103	2.53248	1.34055	0.232229	1	4.91219	1.34	#N/A	#N/A	#N/A
cg1322	Cgl1170		Conserved hypothetical protein, YceI-homolog	3946.31	1.77957	0.83153	0.152951	1	11.9463	0.83	#N/A	#N/A	#N/A
cg1324	Cgl1171	rosR	Transcriptional regulator, MarR-family	391.139	1.00601	0.00864608	0.993707	1	8.61154	0.01	#N/A	#N/A	#N/A
cg1325	Cgl1172		Conserved hypothetical protein	232.719	1.19514	0.257178	0.700434	1	7.86244	0.26	#N/A	#N/A	#N/A
cg1326	Cgl1173		Hypothetical protein	1201.9	1.08702	0.120379	0.839657	1	10.2311	0.12	#N/A	#N/A	#N/A
cg1329	Cgl1176	ctpC	Putative Cd2+ transporting P-type ATPase	230.978	2.05328	1.03793	0.118303	1	7.85161	1.04	#N/A	#N/A	#N/A
cg1330	Cgl1177		Conserved hypothetical protein	259	1.06002	0.0840909	0.903051	1	8.01681	0.08	#N/A	#N/A	#N/A
cg1332	Cgl1178		Putative secreted hydrolase	18435.2	0.866371	-0.206943	0.718505	1	14.1702	-0.21	#N/A	#N/A	#N/A
cg1333	Cgl1179	argS	Arginyl-tRNA synthetase	5199.66	0.574734	-0.799033	0.168464	1	12.3442	-0.8	#N/A	#N/A	#N/A
cg1334	Cgl1180	lysA	Diaminopimelate decarboxylase	3906.76	0.669318	-0.579236	0.31787	1	11.9318	-0.58	#N/A	#N/A	#N/A
cg1335	Cgl1181		Hypothetical protein	345.798	0.660083	-0.599281	0.344112	1	8.43379	-0.6	#N/A	#N/A	#N/A
cg1336	Cgl1182		Putative secreted protein	74.1489	0.880861	-0.183013	0.837206	1	6.21235	-0.18	#N/A	#N/A	#N/A
cg1337	Cgl1183	hom	Homoserine dehydrogenase	10644.2	1.16986	0.226333	0.693982	1	13.3778	0.23	#N/A	#N/A	#N/A
cg1338	Cgl1184	thrB	Homoserine kinase	5069.2	1.11922	0.162498	0.778537	1	12.3075	0.16	#N/A	#N/A	#N/A
cg1340	Cgl1185	arnR	transcriptional regulator ArsR-family	792.049	1.45743	0.543422	0.365738	1	9.62945	0.54	#N/A	#N/A	#N/A
cg1341	Cgl1186	narI	Respiratory nitrate reductase 2, gamma chain	1166.61	0.458916	-1.1237	0.0598872	0.984953	10.1881	-1.12	#N/A	#N/A	#N/A
cg1342	Cgl1187	narJ	Respiratory nitrate reductase 2, delta chain	830.817	0.568927	-0.813686	0.175746	1	9.69839	-0.81	#N/A	#N/A	#N/A
cg1343	Cgl1188	narH	Respiratory nitrate reductase 2, beta chain	2728.7	0.561109	-0.833646	0.153514	1	11.414	-0.83	#N/A	#N/A	#N/A
cg1344	Cgl1189	narG	Respiratory nitrate reductase 2, alpha chain	9332.97	0.503241	-0.990678	0.0877973	1	13.1881	-0.99	#N/A	#N/A	#N/A
cg1345	Cgl1190	narK	Putative nitrate/nitrite permease, MFS-type	4658.45	0.472849	-1.08055	0.0640703	1	12.1856	-1.08	#N/A	#N/A	#N/A
cg1346	Cgl1191	mog	Putative molybdopterin biosynthesis protein Mog	554.915	0.707577	-0.499041	0.414494	1	9.11612	-0.5	#N/A	#N/A	#N/A
cg1347	Cgl1192		Putative secreted or membrane protein	567.331	0.757308	-0.401048	0.511549	1	9.14805	-0.4	#N/A	#N/A	#N/A
cg1348	Cgl1193		Putative membrane protein, containing a CBS domain	357.478	0.823414	-0.28031	0.658675	1	8.48171	-0.28	#N/A	#N/A	#N/A
cg1349	Cgl1194		Putative membrane protein, containing a CBS domain	1642.33	1.10861	0.148749	0.800364	1	10.6815	0.15	#N/A	#N/A	#N/A
cg1350	Cgl1195	mob	Putative molybdopterin-guanine dinucleotide biosynthesis protein	117.857	0.975239	-0.0361718	0.973502	1	6.88089	-0.04	#N/A	#N/A	#N/A
cg1351	Cgl1196	moeA3	Molybdopterin biosynthesis protein MoeA	536.471	0.811153	-0.301954	0.622856	1	9.06736	-0.3	#N/A	#N/A	#N/A
cg1352	Cgl1197	moaA	Molybdopterin biosynthesis protein A	1101.94	1.71093	0.774777	0.192745	1	10.1058	0.77	#N/A	#N/A	#N/A
cg1353	Cgl1198	fadD4	Putative acyl-CoA synthetase	1205.7	1.19729	0.259769	0.660761	1	10.2357	0.26	#N/A	#N/A	#N/A
cg1354	Cgl1199	rho	Transcription termination factor Rho	6931.45	0.620894	-0.687582	0.234458	1	12.7589	-0.69	#N/A	#N/A	#N/A
cg1355	Cgl1200	prfA	Peptide chain release factor 1 (RF-1)	3906.14	0.667155	-0.583905	0.314008	1	11.9315	-0.58	#N/A	#N/A	#N/A
cg1356	Cgl1201		Putative rRNA or tRNA methylase	690.687	0.527064	-0.923949	0.127875	1	9.43189	-0.92	#N/A	#N/A	#N/A
cg1358	Cgl1202		Putative translation factor, Sua5/YciO/YrdC/YwlC-family	1446.11	0.768387	-0.380096	0.518263	1	10.498	-0.38	#N/A	#N/A	#N/A
cg1359	Cgl1203		Putative membrane protein	1536.5	0.910029	-0.136016	0.817457	1	10.5854	-0.14	#N/A	#N/A	#N/A
cg1360	Cgl1204		Putative membrane protein	1406.6	0.755526	-0.404447	0.492143	1	10.458	-0.4	#N/A	#N/A	#N/A
cg1361	Cgl1205	atpI	Hypothetical protein	14.8783	0.396388	-1.33502	0.389571	1	3.89513	-1.34	#N/A	#N/A	#N/A
cg1362	Cgl1206	atpB	ATP synthase F0, A chain	45479.1	1.72098	0.783234	0.174323	1	15.4729	0.78	#N/A	#N/A	#N/A
cg1363	Cgl1207	atpE	ATP synthase F0, C chain	14084.7	1.64885	0.721457	0.211238	1	13.7818	0.72	#N/A	#N/A	#N/A
cg1364	Cgl1208	atpF	ATP synthase F0, B chain	23291.8	1.60957	0.686673	0.233395	1	14.5075	0.69	#N/A	#N/A	#N/A
cg1365	Cgl1209	atpH	ATP synthase F1, delta subunit	30942.7	1.60656	0.683979	0.235036	1	14.9173	0.68	#N/A	#N/A	#N/A
cg1366	Cgl1210	atpA	ATP synthase F1, alpha chain	57247.7	1.59732	0.675649	0.240481	1	15.8049	0.68	#N/A	#N/A	#N/A
cg1367	Cgl1211	atpG	ATP synthase F1, gamma chain	26761.6	1.58139	0.66119	0.250952	1	14.7079	0.66	#N/A	#N/A	#N/A
cg1368	Cgl1212	atpD	ATP synthase F1, beta chain	50796.6	1.57117	0.651844	0.25735	1	15.6324	0.65	#N/A	#N/A	#N/A
cg1369	Cgl1213	atpC	ATP synthase F1, epsilon chain	10018.2	1.5913	0.670209	0.245672	1	13.2903	0.67	#N/A	#N/A	#N/A
cg1370	Cgl1214		Conserved hypothetical protein	1515.09	0.705006	-0.504293	0.391074	1	10.5652	-0.5	#N/A	#N/A	#N/A
cg1371	Cgl1215		Putative nuclease, RecB-family	1621.1	0.874891	-0.192824	0.742719	1	10.6628	-0.19	#N/A	#N/A	#N/A
cg1372	Cgl1216		Conserved hypothetical protein	399.397	0.874255	-0.193874	0.758873	1	8.64168	-0.19	#N/A	#N/A	#N/A
cg1373	Cgl1217		Putative glyoxalase	1289.42	0.762814	-0.390596	0.508069	1	10.3325	-0.39	#N/A	#N/A	#N/A
cg1374	Cgl1218		Conserved hypothetical protein	381.293	1.33133	0.412873	0.511592	1	8.57476	0.41	#N/A	#N/A	#N/A
cg1375	Cgl1219		Putative thioredoxin	2674.39	1.21148	0.276765	0.634173	1	11.385	0.28	#N/A	#N/A	#N/A
cg1376	Cgl1220	ssuD1	FMNH2-dependent aliphatic sulfonate monooxygenase	142.903	3.25779	1.70389	0.0189448	0.472398	7.15889	1.7	#N/A	#N/A	#N/A
cg1377	Cgl1221	ssuC	ABC-type aliphatic sulfonate transporter, permease subunit	80.3858	7.87594	2.97745	0.000669974	0.0376647	6.32887	2.98	#N/A	#N/A	#N/A
cg1379	Cgl1222	ssuB	ABC-type aliphatic sulfonate transporter, ATPase subunit	68.3252	2.77212	1.47099	0.0836956	1	6.09435	1.47	#N/A	#N/A	#N/A
cg1380	Cgl1223	ssuA	ABC-type aliphatic sulfonate transporter, substrate-binding lipoprotein	167.965	3.77703	1.91725	0.00712151	0.239345	7.39201	1.92	#N/A	#N/A	#N/A
cg1381	Cgl1224	glgB	1,4-alpha-glucan branching enzyme	7577.9	1.0615	0.0861067	0.881334	1	12.8876	0.09	#N/A	#N/A	#N/A
cg1382	Cgl1225	glgE	Putative alpha-amylase	4636.05	1.07493	0.10424	0.857096	1	12.1787	0.1	#N/A	#N/A	#N/A
cg1383	Cgl1227		ABC-type putative molybdenum transporter, ATPase subunit	1468.47	1.15179	0.203877	0.72926	1	10.5201	0.2	#N/A	#N/A	#N/A
cg1384	Cgl1228		Putative NUDIX hydrolase	162.972	1.03942	0.0557736	0.945328	1	7.34848	0.06	#N/A	#N/A	#N/A
cg1385	Cgl1229		Putative SAM-dependent methyltransferase	345.783	0.914641	-0.128723	0.842452	1	8.43372	-0.13	#N/A	#N/A	#N/A
cg1386	Cgl1230	fixA	Putative electron transfer flavoprotein, beta subunit	2832.74	1.38551	0.470416	0.418533	1	11.468	0.47	#N/A	#N/A	#N/A
cg1387	Cgl1231	fixB	Putative electron transfer flavoprotein, alpha subunit	2882.89	1.292	0.369611	0.524715	1	11.4933	0.37	#N/A	#N/A	#N/A
cg1388	Cgl1232	nifS1	Putative aminotransferase, AT class IV/cysteine desulfinase	2594.87	1.27501	0.350505	0.546924	1	11.3414	0.35	#N/A	#N/A	#N/A
cg1391	Cgl1234		Conserved hypothetical protein, related to capsule biosynthesis enzymes	360.67	1.2567	0.329635	0.602688	1	8.49454	0.33	#N/A	#N/A	#N/A
cg1392	Cgl1235		Putative transcriptional regulator, HTH_3-family	233.478	1.51873	0.602862	0.361833	1	7.86714	0.6	#N/A	#N/A	#N/A
cg1394	Cgl1237	speE2	Putative spermidine synthase	342.917	0.823468	-0.280215	0.66007	1	8.42172	-0.28	#N/A	#N/A	#N/A
cg1395	Cgl1238		Conserved hypothetical protein	401.263	0.784843	-0.349524	0.577005	1	8.6484	-0.35	#N/A	#N/A	#N/A
cg1396	Cgl1239		Hypothetical protein	110.21	0.567221	-0.818016	0.273831	1	6.78411	-0.82	#N/A	#N/A	#N/A
cg1397	Cgl1240	trmU	tRNA (5-methylaminomethyl-2-thiouridylate)-methyltransferase	1398.54	1.31702	0.397273	0.500032	1	10.4497	0.4	#N/A	#N/A	#N/A
cg1398	Cgl1241		Conserved hypothetical protein	892.392	1.20698	0.271399	0.65012	1	9.80153	0.27	#N/A	#N/A	#N/A
cg1399	Cgl1242		Putative multidrug efflux permease, MFS-type	1083.17	1.01907	0.0272531	0.965043	1	10.081	0.03	#N/A	#N/A	#N/A
cg1400	Cgl1243		Putative DNA polymerase III, Gram-positive-type alpha subunit	473.884	1.23498	0.304483	0.623108	1	8.88839	0.3	#N/A	#N/A	#N/A
cg1401	Cgl1244	ligA	DNA ligase (NAD(+))	2204.97	1.345	0.427604	0.463664	1	11.1065	0.43	#N/A	#N/A	#N/A
cg1402	Cgl1245		Conserved hypothetical protein	3279.87	0.861683	-0.214771	0.711147	1	11.6794	-0.21	#N/A	#N/A	#N/A
cg1403	Cgl1246	gatC	Glutamyl-tRNA (Gln) amidotransferase, subunit C	2197.06	0.800119	-0.321714	0.581214	1	11.1014	-0.32	#N/A	#N/A	#N/A
cg1404	Cgl1247	gatA	Glutamyl-tRNA (Gln) amidotransferase, subunit A	6485.53	0.929302	-0.105781	0.854484	1	12.663	-0.11	#N/A	#N/A	#N/A
cg1408	Cgl1249		Putative membrane protein	1274.27	1.27152	0.346553	0.557325	1	10.3155	0.35	#N/A	#N/A	#N/A
cg1409	Cgl1250	pfk	6-Phosphofructokinase	7160.55	1.02241	0.0319796	0.956008	1	12.8059	0.03	#N/A	#N/A	#N/A
cg1410	Cgl1251	rbsR	Transcriptional repressor of the ribose importer RbsACBD, LacI-family	631.329	0.995047	-0.00716337	0.993511	1	9.30225	-0.01	#N/A	#N/A	#N/A
cg1411	Cgl1252	rbsA	ABC-type ribose transporter, ATPase subunit (TC 3.A.1.2.1)	982.77	0.91562	-0.127179	0.831878	1	9.94071	-0.13	#N/A	#N/A	#N/A
cg1412	Cgl1253	rbsC	ABC-type ribose transporter, permease subunit (TC 3.A.1.2.1)	749.745	0.909546	-0.136781	0.821618	1	9.55026	-0.14	#N/A	#N/A	#N/A
cg1413	Cgl1254	rbsB	ABC-type ribose transporter, substrate-binding lipoprotein (TC 3.A.1.2.1)	1210.11	0.948097	-0.0768936	0.897626	1	10.2409	-0.08	#N/A	#N/A	#N/A
cg1414	Cgl1255	rbsD	ABC-type ribose transporter, uncharacterized component (TC 3.A.1.2.1)	430.305	1.02436	0.0347228	0.959494	1	8.74922	0.03	#N/A	#N/A	#N/A
cg1417	Cgl1256		Putative acetyltransferase	195.877	0.488575	-1.03335	0.127478	1	7.61381	-1.03	#N/A	#N/A	#N/A
cg1418	Cgl1257		ABC-type putative iron-siderophore transporter, substrate-binding lipoprotein	791.261	3.17209	1.66543	0.00669904	0.23538	9.62801	1.67	#N/A	#N/A	#N/A
cg1419	Cgl1258		Putative secondary Na+/bile acid symporter, bile acid:Na+ symporter (BASS) family	901.173	1.77763	0.829958	0.166175	1	9.81566	0.83	#N/A	#N/A	#N/A
cg1420	Cgl1259	gatB	Glutamyl-tRNA (Gln) amidotransferase, subunit B	5959.71	0.905772	-0.142781	0.804527	1	12.541	-0.14	#N/A	#N/A	#N/A
cg1421	Cgl1260		Conserved hypothetical protein, putative dinucleotide-binding enzyme	180.97	1.1231	0.167484	0.8127	1	7.49961	0.17	#N/A	#N/A	#N/A
cg1423	Cgl1261		Putative oxidoreductase, aldo/keto reductase family	1940.14	1.47069	0.556495	0.341727	1	10.9219	0.56	#N/A	#N/A	#N/A
cg1424	Cgl1262	lysE	L-Lysine efflux permease, L-lysine exporter (LysE) family	28.5891	0.850487	-0.233639	0.86377	1	4.83739	-0.23	#N/A	#N/A	#N/A
cg1425	Cgl1263	lysG	Putative transcriptional regulator, LysR-family	161.997	0.698784	-0.517082	0.458279	1	7.33982	-0.52	#N/A	#N/A	#N/A
cg1426	Cgl1264	gst	Putative glutathione S-transferase	1044.88	2.29083	1.19587	0.0463815	0.86971	10.0291	1.2	#N/A	#N/A	#N/A
cg1427	Cgl1265		Conserved putative secreted protein	283.977	0.671001	-0.575613	0.372762	1	8.14963	-0.58	#N/A	#N/A	#N/A
cg1429	Cgl1266		Putative membrane protein	3924.56	0.901093	-0.150253	0.795265	1	11.9383	-0.15	#N/A	#N/A	#N/A
cg1432	Cgl1268	ilvD	Dihydroxy-acid dehydratase	6650.24	1.12261	0.166854	0.772314	1	12.6992	0.17	#N/A	#N/A	#N/A
cg1433	Cgl1269		Conserved hypothetical protein	2188.29	0.921238	-0.118355	0.83959	1	11.0956	-0.12	#N/A	#N/A	#N/A
cg1434	Cgl1270		Small-conductance mechanosensitive ion channel, MscS-family	640.097	0.785315	-0.348657	0.56572	1	9.32215	-0.35	#N/A	#N/A	#N/A
cg1435	Cgl1271	ilvB	Acetohydroxy acid synthase (AHAS), large subunit	12680.1	0.848234	-0.237465	0.679481	1	13.6303	-0.24	#N/A	#N/A	#N/A
cg1436	Cgl1272	ilvN	Acetohydroxy acid synthase (AHAS), small subunit	5233.66	0.624878	-0.678353	0.241533	1	12.3536	-0.68	#N/A	#N/A	#N/A
cg1437	Cgl1273	ilvC	Ketopantoate reductase	31563.6	0.773717	-0.370122	0.519121	1	14.946	-0.37	#N/A	#N/A	#N/A
cg1438	Cgl1274		ABC-type putative nitrate transporter, ATPase subunit, putative pseudogene (C-terminal fragment)	70.8005	0.820528	-0.285375	0.74223	1	6.14569	-0.29	#N/A	#N/A	#N/A
cg1438	Cgl1275		ABC-type putative nitrate transporter, ATPase subunit, putative pseudogene (C-terminal fragment)	4.94659	1.32129	0.401949	0.965939	1	2.30643	0.4	#N/A	#N/A	#N/A
cg1440	Cgl1276		ABC-type putative nitrate transporter, ATPase subunit, putative pseudogene (N-terminal fragment)	21.9673	5.87241	2.55395	0.0584102	0.976982	4.45728	2.55	#N/A	#N/A	#N/A
cg1441	Cgl1277		ABC-type putative nitrate transporter, substrate-binding lipoprotein	13.4954	0.94862	-0.076098	1	1	3.7544	-0.08	#N/A	#N/A	#N/A
cg1442	Cgl1278		Acyl-CoA dehydrogenase family protein, putative pseudogene (N-terminal fragment)	147.55	0.834193	-0.261547	0.716579	1	7.20506	-0.26	#N/A	#N/A	#N/A
cg1443	Cgl1279		Acyl-CoA dehydrogenase family protein, putative pseudogene (C-terminal fragment)	31.874	1.06311	0.0882888	0.966946	1	4.99431	0.09	#N/A	#N/A	#N/A
cg1444	Cgl1280		Putative flavin:NADH reductase	406.069	0.863632	-0.211512	0.736956	1	8.66558	-0.21	#N/A	#N/A	#N/A
cg1447	Cgl1281		Putative secondary Co2+/Zn2+/Cd2+ efflux transporter, cation diffusion facilitator (CDF) family	755.39	0.885547	-0.17536	0.771794	1	9.56108	-0.18	#N/A	#N/A	#N/A
cg1448	Cgl1282		Conserved hypothetical protein	3620.62	0.975066	-0.0364288	0.950254	1	11.822	-0.04	#N/A	#N/A	#N/A
cg1449	Cgl1283		Conserved hypothetical protein	1869.82	0.80825	-0.307126	0.599569	1	10.8687	-0.31	#N/A	#N/A	#N/A
cg1451	Cgl1284	serA	Phosphoglycerate dehydrogenase	18297.6	0.914395	-0.129111	0.822047	1	14.1594	-0.13	#N/A	#N/A	#N/A
cg1452	Cgl1285		Hypothetical protein	487.153	1.09251	0.127646	0.838542	1	8.92823	0.13	#N/A	#N/A	#N/A
cg1453	Cgl1286	leuB	3-Isopropylmalate dehydrogenase	3115.58	0.986481	-0.019637	0.973533	1	11.6053	-0.02	#N/A	#N/A	#N/A
cg1454	Cgl1287		ABC-type putative aliphatic sulfonates transporter, substrate-binding lipoprotein	1691.14	1.65419	0.726127	0.21683	1	10.7238	0.73	#N/A	#N/A	#N/A
cg1456	Cgl1288		Conserved hypothetical protein, containing cAMP-binding and CBS-domains	2439.28	0.68274	-0.550591	0.34493	1	11.2522	-0.55	#N/A	#N/A	#N/A
cg1457	Cgl1289	dnaQ2	Putative DNA polymerase III, epsilon subunit	686.065	0.70796	-0.49826	0.409797	1	9.4222	-0.5	#N/A	#N/A	#N/A
cg1458	Cgl1290		Putative hydrolase, FAA-family	2786.06	0.65653	-0.607066	0.297101	1	11.444	-0.61	#N/A	#N/A	#N/A
cg1459	Cgl1291		Putative SAM-dependent methyltransferase	1408.69	0.619246	-0.691415	0.241253	1	10.4601	-0.69	#N/A	#N/A	#N/A
cg1462	Cgl1292	entC	Isochorismate synthase	163.366	0.79329	-0.334079	0.633956	1	7.35197	-0.33	#N/A	#N/A	#N/A
cg1463	Cgl1293	gltS	Putative glutamyl-tRNA synthetase	3909.21	0.704116	-0.506114	0.382465	1	11.9327	-0.51	#N/A	#N/A	#N/A
cg1464	Cgl1294		Putative transcriptional regulator, HTH_3-family	32.5087	0.564655	-0.824559	0.448456	1	5.02275	-0.82	#N/A	#N/A	#N/A
cg1465	Cgl1295		Putative membrane protein	89.9792	0.549528	-0.863735	0.26967	1	6.49152	-0.86	#N/A	#N/A	#N/A
cg1466	Cgl1296		Putative secreted protein	690.419	1.21156	0.276866	0.647507	1	9.43133	0.28	#N/A	#N/A	#N/A
cg1467	Cgl1297		Putative transcriptional regulator, TetR-family	24.4926	0.483053	-1.04975	0.389657	1	4.61427	-1.05	#N/A	#N/A	#N/A
cg1468	Cgl1298		Conserved hypothetical protein	21.4481	1.01299	0.0186207	1	1	4.42278	0.02	#N/A	#N/A	#N/A
cg1469	Cgl1299		Putative secreted protein	11.8587	10.1299	3.34055	0.0869349	1	3.56788	3.34	#N/A	#N/A	#N/A
cg1473	Cgl1301		Conserved hypothetical protein	21.1307	1.64427	0.717451	0.59392	1	4.40127	0.72	#N/A	#N/A	#N/A
cg1478	Cgl1307		Hypothetical protein	643.284	1.44433	0.530398	0.382062	1	9.32931	0.53	#N/A	#N/A	#N/A
cg1479	Cgl1308	glgP1	Putative glycogen phosphorylase	69888.5	0.754512	-0.406384	0.478863	1	16.0928	-0.41	#N/A	#N/A	#N/A
cg1481	Cgl1309		Conserved hypothetical protein	57.7494	0.617918	-0.694514	0.433603	1	5.85173	-0.69	#N/A	#N/A	#N/A
cg1482	Cgl1310		Putative Zn-dependent hydrolase	591.708	0.811887	-0.300649	0.622235	1	9.20874	-0.3	#N/A	#N/A	#N/A
cg1483	Cgl1311		Putative membrane protein	200.795	1.04842	0.0682119	0.926802	1	7.64958	0.07	#N/A	#N/A	#N/A
cg1484	Cgl1312		Putative secreted protein	360.391	1.23262	0.301733	0.63408	1	8.49342	0.3	#N/A	#N/A	#N/A
cg1485	Cgl1313		Putative metal dependent phosphohydrolase, RelA/SpoT-like	126.265	1.27894	0.354952	0.630147	1	6.98031	0.35	#N/A	#N/A	#N/A
cg1486	Cgl1314	LtbR	Transcriptional regulator, IclR-family	456.19	1.26536	0.339553	0.584407	1	8.83349	0.34	#N/A	#N/A	#N/A
cg1487	Cgl1315	leuC	3-Isopropylmalate dehydratase, large subunit	5008.11	0.6838	-0.548355	0.343223	1	12.2901	-0.55	#N/A	#N/A	#N/A
cg1488	Cgl1316	leuD	3-Isopropylmalate dehydratase, small subunit	3282.24	0.702887	-0.508635	0.380956	1	11.6805	-0.51	#N/A	#N/A	#N/A
cg1490	Cgl1318		Putative NTP pyrophosphohydrolase	896.571	0.542565	-0.882131	0.141359	1	9.80827	-0.88	#N/A	#N/A	#N/A
cg1492	Cgl1320	gpsA	Glycerol-3-phosphate dehydrogenase (NAD(P)(+))	848.499	0.537359	-0.896041	0.136104	1	9.72877	-0.9	#N/A	#N/A	#N/A
cg1493	Cgl1321	ddlA	D-alanine--D-alanine ligase A	566.608	0.76673	-0.38321	0.5306	1	9.14621	-0.38	#N/A	#N/A	#N/A
cg1494	Cgl1322		Putative secreted protein	555.509	0.813456	-0.297863	0.626832	1	9.11767	-0.3	#N/A	#N/A	#N/A
cg1495	Cgl1323	thiL	Thiamine-phosphate kinase	576.921	0.735463	-0.443276	0.467572	1	9.17223	-0.44	#N/A	#N/A	#N/A
cg1496	Cgl1324	ung	Putative uracil-DNA glycosylase	374.22	0.883223	-0.179151	0.778365	1	8.54774	-0.18	#N/A	#N/A	#N/A
cg1497	Cgl1325		Putative kinase, related to dihydroxyacetone kinase	972.579	0.696666	-0.52146	0.381365	1	9.92567	-0.52	#N/A	#N/A	#N/A
cg1498	Cgl1326		ATP-dependent DNA helicase, RecG-like	1344.45	1.23134	0.300225	0.610722	1	10.3928	0.3	#N/A	#N/A	#N/A
cg1499	Cgl1327		Conserved hypothetical protein	402.238	0.921206	-0.118404	0.852918	1	8.6519	-0.12	#N/A	#N/A	#N/A
cg1500	Cgl1328		N6-adenine-specific methylase	836.58	0.81962	-0.286974	0.63221	1	9.70836	-0.29	#N/A	#N/A	#N/A
cg1501	Cgl1329	coaD	Pantetheine-phosphate adenylyltransferase	986.132	0.890759	-0.166894	0.779974	1	9.94564	-0.17	#N/A	#N/A	#N/A
cg1502	Cgl1330		ABC-type putative amino acid transporter, ATPase subunit	353.209	0.453953	-1.13939	0.0734035	1	8.46438	-1.14	#N/A	#N/A	#N/A
cg1503	Cgl1331		ABC-type putative amino acid transporter, permease subunit	597.931	0.500489	-0.998589	0.102794	1	9.22383	-1	#N/A	#N/A	#N/A
cg1504	Cgl1332		ABC-type putative amino acid transporter, substrate-binding lipoprotein	858.964	0.531194	-0.91269	0.128894	1	9.74645	-0.91	#N/A	#N/A	#N/A
cg1505	Cgl1333		Putative secreted protein	764.662	0.876255	-0.190577	0.752269	1	9.57868	-0.19	#N/A	#N/A	#N/A
cg1506	Cgl1334		Putative membrane protein	2636.9	0.756453	-0.402678	0.488794	1	11.3646	-0.4	#N/A	#N/A	#N/A
cg1507	Cgl1336	int1	Putative integrase, phage-type - putative pseudogene	22.4886	0.455618	-1.1341	0.370636	1	4.49112	-1.13	#N/A	#N/A	#N/A
cg1508	Cgl1335		similar to Psp1 - putative pseudogene	195.406	0.746635	-0.421525	0.534485	1	7.61033	-0.42	#N/A	#N/A	#N/A
cg1509	Cgl1337		Hypothetical protein	378.926	0.833186	-0.26329	0.676796	1	8.56577	-0.26	#N/A	#N/A	#N/A
cg1510	Cgl1338		Conserved hypothetical protein	1210.89	1.14429	0.194451	0.742812	1	10.2419	0.19	#N/A	#N/A	#N/A
cg1511	Cgl1339		Hypothetical protein	1621.43	0.852446	-0.230319	0.69483	1	10.6631	-0.23	#N/A	#N/A	#N/A
cg1512	Cgl1340		Hypothetical protein	1148.09	1.00284	0.00409046	0.996223	1	10.165	0	#N/A	#N/A	#N/A
cg1513	Cgl1341	tnp23a(ISCg23a)	Transposase, putative pseudogene	4115.53	2.14672	1.10213	0.0593241	0.984953	12.0069	1.1	#N/A	#N/A	#N/A
cg1514	Cgl1342		Secreted protein	39806.5	2.20193	1.13877	0.0497319	0.902727	15.2807	1.14	#N/A	#N/A	#N/A
cg1515	Cgl1343	tnp24a(ISCg24a)	Transposase, putative pseudogene	687.124	2.21643	1.14824	0.0597301	0.984953	9.42443	1.15	#N/A	#N/A	#N/A
cg1516	Cgl1344		Hypothetical protein	2554.38	2.1135	1.07963	0.066001	1	11.3188	1.08	#N/A	#N/A	#N/A
cg1517	Cgl1345		Putative secreted protein	2659.76	2.36201	1.24002	0.0352546	0.70784	11.3771	1.24	#N/A	#N/A	#N/A
cg1518	Cgl1346		Hypothetical protein	38.99	0.62639	-0.674866	0.508037	1	5.28503	-0.67	#N/A	#N/A	#N/A
cg1519	Cgl1347		Hypothetical protein	312.789	1.36747	0.451505	0.48081	1	8.28905	0.45	#N/A	#N/A	#N/A
cg1520	Cgl1348		Putative secreted protein	108.877	0.841183	-0.249509	0.746833	1	6.76656	-0.25	#N/A	#N/A	#N/A
cg1521	Cgl1349		Putative membrane protein	70.8525	0.385377	-1.37566	0.100177	1	6.14675	-1.38	#N/A	#N/A	#N/A
cg1522	Cgl1350		Putative membrane protein	162.099	0.618477	-0.693208	0.319063	1	7.34073	-0.69	#N/A	#N/A	#N/A
cg1523	Cgl1351		Conserved hypothetical protein	104.386	1.1298	0.176068	0.826213	1	6.70579	0.18	#N/A	#N/A	#N/A
cg1524	Cgl1352		Putative membrane protein	128.575	0.814631	-0.295781	0.688519	1	7.00647	-0.3	#N/A	#N/A	#N/A
cg1525	Cgl1353	polA	DNA polymerase I	4525.98	1.24991	0.321823	0.577817	1	12.144	0.32	#N/A	#N/A	#N/A
cg1526	Cgl1354		Putative multidrug efflux permease, MFS-type	17.1861	1.68832	0.755586	0.613825	1	4.10317	0.76	#N/A	#N/A	#N/A
cg1527	Cgl1355		Putative transcriptional regulator, HTH_3-family	105.402	0.831925	-0.265475	0.732498	1	6.71975	-0.27	#N/A	#N/A	#N/A
cg1528	Cgl1356	dkgX	Putative 2,5-diketo-D-gluconic acid reductase	191.219	0.983061	-0.0246476	0.979543	1	7.57908	-0.02	#N/A	#N/A	#N/A
cg1530	Cgl1358		Putative SAM-dependent methyltransferase	141.932	0.604929	-0.725163	0.308212	1	7.14906	-0.73	#N/A	#N/A	#N/A
cg1531	Cgl1359	rpsA	30S ribosomal protein S1	70631.3	0.727753	-0.458479	0.424544	1	16.108	-0.46	#N/A	#N/A	#N/A
cg1537	Cgl1360	ptsG	Phosphotransferase system (PTS), glucose-specific enzyme IIBCA component	34554.4	0.524323	-0.931473	0.107108	1	15.0766	-0.93	#N/A	#N/A	#N/A
cg1538	Cgl1361	coaE	Dephospho-CoA kinase	3361.68	1.05342	0.0750833	0.897372	1	11.715	0.08	#N/A	#N/A	#N/A
cg1540	Cgl1362		Putative secreted protein	471.125	0.786547	-0.346395	0.5757	1	8.87997	-0.35	#N/A	#N/A	#N/A
cg1541	Cgl1363		conserved hypothetical protein - putative pseudogene	71.1543	1.72577	0.787239	0.345217	1	6.15288	0.79	#N/A	#N/A	#N/A
cg1543	Cgl1364	uriH	Uridine preferring nucleoside hydrolase	988.33	1.27909	0.355116	0.550919	1	9.94885	0.36	#N/A	#N/A	#N/A
cg1545	Cgl1365	uriT	Putative multidrug efflux permease, MFS-type	721.475	1.67642	0.745385	0.217453	1	9.49481	0.75	#N/A	#N/A	#N/A
cg1546	Cgl1366	rbsK1	Putative ribokinase	397.083	1.50962	0.59419	0.342863	1	8.6333	0.59	#N/A	#N/A	#N/A
cg1547	Cgl1367	uriR	Transcriptional regulator of the uriR operon	268.002	1.60654	0.683961	0.293042	1	8.0661	0.68	#N/A	#N/A	#N/A
cg1548	Cgl1368		Conserved hypothetical protein	374.293	1.23041	0.299138	0.635854	1	8.54802	0.3	#N/A	#N/A	#N/A
cg1550	Cgl1369	uvrB	Excinuclease ABC, subunit B	2358.9	1.2707	0.345622	0.553093	1	11.2039	0.35	#N/A	#N/A	#N/A
cg1551	Cgl1370	uspA1	Universal stress protein UspA	11278.3	1.28226	0.358692	0.533038	1	13.4613	0.36	#N/A	#N/A	#N/A
cg1552	Cgl1371	qorR	transcriptional repressor of quinone oxidoreductase qor2	326.613	1.51263	0.597056	0.348794	1	8.35144	0.6	#N/A	#N/A	#N/A
cg1553	Cgl1372	qor2	quinone oxidoreductase involve in disulfide stress response	732.488	1.38705	0.472021	0.433604	1	9.51666	0.47	#N/A	#N/A	#N/A
cg1555	Cgl1373		DNA/RNA helicase, superfamily I	1214.73	0.982735	-0.0251259	0.967515	1	10.2464	-0.03	#N/A	#N/A	#N/A
cg1556	Cgl1374		Conserved hypothetical protein	10005.7	0.98809	-0.0172855	0.976155	1	13.2885	-0.02	#N/A	#N/A	#N/A
cg1559	Cgl1375		Zn-dependent hydrolase	1161.67	1.08466	0.117237	0.844029	1	10.182	0.12	#N/A	#N/A	#N/A
cg1560	Cgl1376	uvrA	Excinuclease ABC, ATPase subunit A	3445.46	1.03827	0.0541775	0.925993	1	11.7505	0.05	#N/A	#N/A	#N/A
cg1562	Cgl1377		Putative membrane protein	1189.86	1.19614	0.25838	0.662601	1	10.2166	0.26	#N/A	#N/A	#N/A
cg1563	Cgl1378	infC	Translation initiation factor IF-3	29112.8	0.570775	-0.809006	0.160904	1	14.8294	-0.81	#N/A	#N/A	#N/A
cg1564	Cgl1379	rpmI	50S ribosomal protein L35	9265.19	0.482401	-1.05169	0.0702784	1	13.1776	-1.05	#N/A	#N/A	#N/A
cg1565	Cgl1380	rplT	50S ribosomal protein L20	12140.6	0.578071	-0.790682	0.171218	1	13.5676	-0.79	#N/A	#N/A	#N/A
cg1566	Cgl1381		Hypothetical protein	190.253	1.36504	0.448947	0.510005	1	7.57178	0.45	#N/A	#N/A	#N/A
cg1567	Cgl1382		Hypothetical protein	142.057	1.03552	0.0503503	0.954182	1	7.15032	0.05	#N/A	#N/A	#N/A
cg1568	Cgl1383	ugpA	ABC-type sn-Glycerol-3-phosphate transporter, permease subunit (TC 3.A.1.1.3)	121.738	1.00449	0.00646459	1	1	6.92763	0.01	#N/A	#N/A	#N/A
cg1569	Cgl1384	ugpE	ABC-type sn-glycerol-3-phosphate transporter, permease subunit (TC 3.A.1.1.3)	21.4481	1.01299	0.0186207	1	1	4.42278	0.02	#N/A	#N/A	#N/A
cg1570	Cgl1385	ugpB	ABC-type sn-glycerol-3-phosphate transporter, substrate-binding lipoprotein (TC 3.A.1.1.3)	58.8399	0.781409	-0.35585	0.695476	1	5.87872	-0.36	#N/A	#N/A	#N/A
cg1571	Cgl1386	ugpC	ABC-type sn-glycerol-3-phosphate transporter, ATPase subunit (TC 3.A.1.1.3)	56.2011	1.10989	0.150411	0.884523	1	5.81253	0.15	#N/A	#N/A	#N/A
cg1572	Cgl1387	glpQ2	Putative glycerophosphodiester phosphodiesterase	148.704	0.898838	-0.153867	0.835034	1	7.2163	-0.15	#N/A	#N/A	#N/A
cg1573	Cgl1388	tsnR	Putative 23S rRNA methyltransferase	697.006	0.93828	-0.0919089	0.880956	1	9.44503	-0.09	#N/A	#N/A	#N/A
cg1574	Cgl1389	pheS	Phenylalanyl-tRNA synthetase, alpha chain	2989.7	0.921888	-0.117337	0.84008	1	11.5458	-0.12	#N/A	#N/A	#N/A
cg1575	Cgl1390	pheT	Phenylalanyl-tRNA synthetase, beta chain	6268.45	0.938773	-0.0911524	0.874493	1	12.6139	-0.09	#N/A	#N/A	#N/A
cg1577	Cgl1391		Putative secreted hydrolase	6672.93	0.912604	-0.131939	0.818976	1	12.7041	-0.13	#N/A	#N/A	#N/A
cg1578	Cgl1392		Putative acyltransferase, membrane protein	6039.66	0.869242	-0.20217	0.725928	1	12.5603	-0.2	#N/A	#N/A	#N/A
cg1579	Cgl1393		Putative secreted protein	5867.08	0.732965	-0.448183	0.437639	1	12.5184	-0.45	#N/A	#N/A	#N/A
cg1580	Cgl1394	argC	N-acetyl-gamma-glutamyl-phosphate reductase	2883.31	1.17708	0.235213	0.685633	1	11.4935	0.24	#N/A	#N/A	#N/A
cg1581	Cgl1395	argJ	Glutamate N-acetyltransferase	3256.82	1.1579	0.211509	0.715466	1	11.6692	0.21	#N/A	#N/A	#N/A
cg1582	Cgl1396	argB	Acetylglutamate kinase	2904.84	1.19421	0.256061	0.659394	1	11.5042	0.26	#N/A	#N/A	#N/A
cg1583	Cgl1397	argD	Acetylornithine aminotransferase, AT class II	4459.54	1.11976	0.163187	0.777871	1	12.1227	0.16	#N/A	#N/A	#N/A
cg1584	Cgl1398	argF	Ornithine carbamoyltransferase	3256.96	1.11763	0.160441	0.782268	1	11.6693	0.16	#N/A	#N/A	#N/A
cg1585	Cgl1399	argR	Transcriptional repressor of arginine biosynthesis, ArgR-family	1483.26	1.01608	0.0230197	0.97003	1	10.5346	0.02	#N/A	#N/A	#N/A
cg1586	Cgl1400	argG	Argininosuccinate synthase	7897.99	0.88928	-0.16929	0.76876	1	12.9473	-0.17	#N/A	#N/A	#N/A
cg1588	Cgl1401	argH	Argininosuccinate lyase	4562.84	0.913931	-0.129844	0.822348	1	12.1557	-0.13	#N/A	#N/A	#N/A
cg1589	Cgl1402		Putative secreted protein	539.879	1.0938	0.129345	0.835019	1	9.07649	0.13	#N/A	#N/A	#N/A
cg1590	Cgl1403		Conserved putative secreted protein	561.29	0.976715	-0.0339906	0.95865	1	9.1326	-0.03	#N/A	#N/A	#N/A
cg1591	Cgl1404		Putative secreted protein	466.618	1.06576	0.0918814	0.884953	1	8.8661	0.09	#N/A	#N/A	#N/A
cg1592	Cgl1405		Conserved hypothetical protein	981.799	0.728818	-0.45637	0.443342	1	9.93928	-0.46	#N/A	#N/A	#N/A
cg1594	Cgl1406	tyrS	Tyrosyl-tRNA synthetase	3825.19	0.797295	-0.326814	0.57244	1	11.9013	-0.33	#N/A	#N/A	#N/A
cg1595	Cgl1407	uspA2	Universal stress protein UspA	2002.67	0.497085	-1.00844	0.0866452	1	10.9677	-1.01	#N/A	#N/A	#N/A
cg1597	Cgl1409		Conserved hypothetical protein	2380.52	0.866511	-0.206709	0.722774	1	11.2171	-0.21	#N/A	#N/A	#N/A
cg1598	Cgl1410		Putative sugar phosphatase, HAD-superfamily	1722.76	0.892201	-0.16456	0.779189	1	10.7505	-0.16	#N/A	#N/A	#N/A
cg1599	Cgl1411		Hypothetical protein	382.909	0.801385	-0.319432	0.611937	1	8.58086	-0.32	#N/A	#N/A	#N/A
cg1600	Cgl1412		Conserved hypothetical protein	991.636	0.905204	-0.143684	0.810143	1	9.95367	-0.14	#N/A	#N/A	#N/A
cg1601	Cgl1413	ppnK	NAD(+) kinase	1108.15	0.975389	-0.0359509	0.953133	1	10.1139	-0.04	#N/A	#N/A	#N/A
cg1602	Cgl1414	recN	DNA repair protein RecN	1250.62	1.56	0.641545	0.278254	1	10.2884	0.64	#N/A	#N/A	#N/A
cg1603	Cgl1415		Conserved putative membrane protein	2668.14	0.765359	-0.385792	0.5071	1	11.3816	-0.39	#N/A	#N/A	#N/A
cg1604	Cgl1416		Secreted protein, putative channel protein similar to Rv1698	2343.92	0.730817	-0.452418	0.437644	1	11.1947	-0.45	#N/A	#N/A	#N/A
cg1606	Cgl1417	pyrG	CTP synthetase	1232.18	1.37465	0.459064	0.437443	1	10.267	0.46	#N/A	#N/A	#N/A
cg1607	Cgl1418		Putative NTP pyrophosphohydrolase	777.811	1.06801	0.0949294	0.876244	1	9.60328	0.09	#N/A	#N/A	#N/A
cg1608	Cgl1419	xerD	Integrase/recombinase	555.505	1.0813	0.112763	0.856042	1	9.11766	0.11	#N/A	#N/A	#N/A
cg1609	Cgl1420		ABC-type putative antibiotics transporter, ATPase subunit with duplicated ATPase domain	178.764	0.895791	-0.158766	0.822965	1	7.48191	-0.16	#N/A	#N/A	#N/A
cg1610	Cgl1421	parA2	Putative chromosome partitioning ATPase	1536.04	0.987099	-0.0187335	0.975703	1	10.585	-0.02	#N/A	#N/A	#N/A
cg1611	Cgl1422	scpA	Putative segregation and condensation protein A	436.698	0.994452	-0.0080268	0.993854	1	8.77049	-0.01	#N/A	#N/A	#N/A
cg1612	Cgl1423		Putative acetyltransferase	1920.63	0.891491	-0.165708	0.777143	1	10.9074	-0.17	#N/A	#N/A	#N/A
cg1613	Cgl1424	sseA2	Rhodanese-related sulfurtransferase	2307.04	1.03215	0.045652	0.938291	1	11.1718	0.05	#N/A	#N/A	#N/A
cg1614	Cgl1425	scpB	Putative segregation and condensation protein B	691.91	0.821561	-0.283561	0.639346	1	9.43444	-0.28	#N/A	#N/A	#N/A
cg1615	Cgl1426	rluA	16S rRNA uridine-516 pseudouridylate synthase or related pseudouridylate synthase	1972.04	0.766917	-0.382858	0.512391	1	10.9455	-0.38	#N/A	#N/A	#N/A
cg1616	Cgl1427	cmk	Cytidylate kinase	1298.41	0.709137	-0.495865	0.400857	1	10.3425	-0.5	#N/A	#N/A	#N/A
cg1617	Cgl1428		GTPase of unknown function	2892.35	0.788857	-0.342164	0.555813	1	11.498	-0.34	#N/A	#N/A	#N/A
cg1618	Cgl1429		Conserved hypothetical protein	701.391	1.15478	0.207617	0.73205	1	9.45408	0.21	#N/A	#N/A	#N/A
cg1619	Cgl1430		Putative transcriptional regulator, AraC family	1329.76	1.24064	0.311083	0.597969	1	10.377	0.31	#N/A	#N/A	#N/A
cg1620	Cgl1431		SAM-dependent methyltransferase	369.679	0.885649	-0.175194	0.783496	1	8.53013	-0.18	#N/A	#N/A	#N/A
cg1621	Cgl1432		ABC-type putative multidrug transporter, ATPase and permease subunit	308.606	0.977065	-0.0334742	0.963683	1	8.26962	-0.03	#N/A	#N/A	#N/A
cg1622	Cgl1433		ABC-type putative multidrug transporter, ATPase and permease subunit	310.71	1.18438	0.244131	0.7053	1	8.27943	0.24	#N/A	#N/A	#N/A
cg1623	Cgl1434		Putative divalent heavy-metal cation transporter	137.441	0.755024	-0.405406	0.573981	1	7.10267	-0.41	#N/A	#N/A	#N/A
cg1624	Cgl1436		Putative secondary Na+/H+ antiporter, monovalent cation:proton antiporter-1 (CPA1) family	680.466	0.962047	-0.0558212	0.928731	1	9.41038	-0.06	#N/A	#N/A	#N/A
cg1625	Cgl1437		Hypothetical protein	73.6162	0.892928	-0.163384	0.856894	1	6.20195	-0.16	#N/A	#N/A	#N/A
cg1626	Cgl1438		Conserved hypothetical protein	69.3542	1.00283	0.00407234	1	1	6.11591	0	#N/A	#N/A	#N/A
cg1628	Cgl1439		Putative hydrolase, alpha/beta superfamily	204.841	0.961757	-0.0562561	0.940674	1	7.67836	-0.06	#N/A	#N/A	#N/A
cg1629	Cgl1440	secA2	Preprotein translocase, SecA subunit	2893.2	0.867533	-0.205009	0.724173	1	11.4985	-0.21	#N/A	#N/A	#N/A
cg1630	Cgl1441		Putative signal transduction protein, FHA-domain	7214.79	1.0733	0.102049	0.859565	1	12.8167	0.1	#N/A	#N/A	#N/A
cg1631	Cgl1442		Putative transcriptional regulator, MerR-family	2952.99	0.979644	-0.0296711	0.959775	1	11.528	-0.03	#N/A	#N/A	#N/A
cg1632	Cgl1443		Conserved hypothetical protein	1538	0.967927	-0.0470303	0.937183	1	10.5868	-0.05	#N/A	#N/A	#N/A
cg1633	Cgl1444		Putative transcriptional regulator, MerR-family	4014.34	1.00459	0.00660629	0.991421	1	11.9709	0.01	#N/A	#N/A	#N/A
cg1636	Cgl1446		Putative secreted protein	1574.5	0.699522	-0.515558	0.380193	1	10.6207	-0.52	#N/A	#N/A	#N/A
cg1638	Cgl1447		Conserved hypothetical protein	355.693	0.531345	-0.912279	0.149874	1	8.47449	-0.91	#N/A	#N/A	#N/A
cg1639	Cgl1448		Putative membrane protein, containing a CBS domain	1045.4	0.682932	-0.550186	0.354576	1	10.0298	-0.55	#N/A	#N/A	#N/A
cg1640	Cgl1449		Putative membrane protein, containing a CBS domain	2273.68	0.707155	-0.499901	0.39147	1	11.1508	-0.5	#N/A	#N/A	#N/A
cg1641	Cgl1450		DNA/RNA helicase, superfamily II	2023.58	0.746403	-0.421973	0.470119	1	10.9827	-0.42	#N/A	#N/A	#N/A
cg1642	Cgl1451		Siderophore-interacting protein	10.0201	0.880861	-0.183013	0.981454	1	3.32483	-0.18	#N/A	#N/A	#N/A
cg1643	Cgl1452	gnd	Phosphogluconate dehydrogenase (decarboxylating)	10994.5	0.875977	-0.191035	0.739694	1	13.4245	-0.19	#N/A	#N/A	#N/A
cg1644	Cgl1453		Uncharacterized protein, possibly involved in aromatic compounds catabolism	294.086	0.709052	-0.496036	0.440963	1	8.20009	-0.5	#N/A	#N/A	#N/A
cg1645	Cgl1454		SAM-dependent methyltransferase	727.79	0.92683	-0.109623	0.857343	1	9.50738	-0.11	#N/A	#N/A	#N/A
cg1646	Cgl1455		ABC-type multidrug transport system, ATPase subunit	880.332	1.12945	0.175627	0.769906	1	9.7819	0.18	#N/A	#N/A	#N/A
cg1647	Cgl1456		ABC-type multidrug transport system, permease subunit	406.523	1.13747	0.185829	0.768552	1	8.66719	0.19	#N/A	#N/A	#N/A
cg1648	Cgl1457		Putative transcriptional regulator, RpiR-family	146.94	1.05835	0.0818145	0.91748	1	7.19908	0.08	#N/A	#N/A	#N/A
cg1649	Cgl1458	pctD	ABC-type phosphate/phosphonate transporter, permease subunit (TC 3.A.1.9.1)	77.9031	0.97609	-0.0349146	0.983377	1	6.28361	-0.03	#N/A	#N/A	#N/A
cg1650	Cgl1459	pctC	ABC-type phosphate/phosphonate transporter, permease subunit (TC 3.A.1.9.1)	25.8369	0.616603	-0.697586	0.565707	1	4.69136	-0.7	#N/A	#N/A	#N/A
cg1651	Cgl1460	pctB	ABC-type phosphate/phosphonate transporter, ATPase subunit (TC 3.A.1.9.1)	47.235	0.385377	-1.37566	0.14559	1	5.56179	-1.38	#N/A	#N/A	#N/A
cg1652	Cgl1461	pctA	ABC-type alkylphosphonate transporter, substrate-binding lipoprotein (TC 3.A.1.9.1)	63.3172	0.800783	-0.320517	0.71966	1	5.98453	-0.32	#N/A	#N/A	#N/A
cg1653	Cgl1462	pgp1	Putative phosphoglycolate phosphatase	59.8034	1.04102	0.0579949	0.968144	1	5.90216	0.06	#N/A	#N/A	#N/A
cg1654	Cgl1463	thiD1	Phosphomethylpyrimidine kinase/thiamine-phosphate diphosphorylase	8782.7	1.23507	0.304591	0.59682	1	13.1004	0.3	#N/A	#N/A	#N/A
cg1655	Cgl1464	thiM	Hydroxyethylthiazole kinase	5901.07	1.17448	0.232024	0.687591	1	12.5268	0.23	#N/A	#N/A	#N/A
cg1656	Cgl1465	ndh	NADH dehydrogenase	23231.7	0.702172	-0.510103	0.375026	1	14.5038	-0.51	#N/A	#N/A	#N/A
cg1657	Cgl1466	ufaA	Putative cyclopropane-fatty-acyl-phospholipid synthase	921.063	0.969148	-0.045211	0.94134	1	9.84716	-0.05	#N/A	#N/A	#N/A
cg1658	Cgl1467		Putative metabolite permease, MFS-type	1366.05	0.84474	-0.243421	0.67972	1	10.4158	-0.24	#N/A	#N/A	#N/A
cg1659	Cgl1468	gpt	Putative purine phosphoribosyltransferase	2219.2	0.916112	-0.126404	0.828743	1	11.1158	-0.13	#N/A	#N/A	#N/A
cg1660	Cgl1469		Putative membrane protein	690.767	0.865652	-0.208141	0.731476	1	9.43206	-0.21	#N/A	#N/A	#N/A
cg1661	Cgl1470		Putative secondary arsenite transporter, arsenical resistance-3 (ACR3) family	320.567	0.979379	-0.0300613	0.967651	1	8.32448	-0.03	#N/A	#N/A	#N/A
cg1662	Cgl1471		Putative secreted protein	1122.15	0.513203	-0.962399	0.106389	1	10.1321	-0.96	#N/A	#N/A	#N/A
cg1663	Cgl1472		Conserved hypothetical protein	450.532	1.43013	0.51615	0.405409	1	8.81549	0.52	#N/A	#N/A	#N/A
cg1664	Cgl1473		Putative permease, sulfate permease (SulP) family	874.341	0.75907	-0.397695	0.506003	1	9.77205	-0.4	#N/A	#N/A	#N/A
cg1665	Cgl1474		Putative secreted protein	2462.11	1.81977	0.863753	0.140003	1	11.2657	0.86	#N/A	#N/A	#N/A
cg1668	Cgl1475		Putative membrane protein	324.464	0.701244	-0.512011	0.42176	1	8.34191	-0.51	#N/A	#N/A	#N/A
cg1669	Cgl1476		Putative secreted protein	1306.98	0.649835	-0.621854	0.292472	1	10.352	-0.62	#N/A	#N/A	#N/A
cg1671	Cgl1477		Putative membrane-associated GTPase	7162.32	1.22661	0.294679	0.609161	1	12.8062	0.29	#N/A	#N/A	#N/A
cg1672	Cgl1478	ppmC	Polyprenol-phosphate-mannose synthase domain 1	1875.08	0.83988	-0.251744	0.666994	1	10.8727	-0.25	#N/A	#N/A	#N/A
cg1673	Cgl1479	ppmN	Polyprenol-phosphate-mannose synthase domain 2	1496.93	0.949936	-0.074097	0.900572	1	10.5478	-0.07	#N/A	#N/A	#N/A
cg1675	Cgl1480		Putative membrane protein	1125.61	1.06133	0.0858739	0.88602	1	10.1365	0.09	#N/A	#N/A	#N/A
cg1676	Cgl1481	lip3	Putative lipase	123.982	1.21643	0.28265	0.704797	1	6.95399	0.28	#N/A	#N/A	#N/A
cg1677	Cgl1482		Conserved hypothetical protein	18.9748	0.978735	-0.0310101	1	1	4.24601	-0.03	#N/A	#N/A	#N/A
cg1678	Cgl1483	cobL	Precorrin-6Y C(5,15)-methyltransferase (decarboxylating)	1232.01	0.773456	-0.370609	0.530555	1	10.2668	-0.37	#N/A	#N/A	#N/A
cg1679	Cgl1485		Hypothetical protein	31.0874	1.4314	0.517427	0.651717	1	4.95826	0.52	#N/A	#N/A	#N/A
cg1680	Cgl1486		Short-chain dehydrogenase/reductase	701.816	0.789903	-0.340253	0.573306	1	9.45495	-0.34	#N/A	#N/A	#N/A
cg1681	Cgl1487	pepE	Proline dipeptidase	1430.88	0.833361	-0.262987	0.655101	1	10.4827	-0.26	#N/A	#N/A	#N/A
cg1682	Cgl1488		Trypsin-like serine protease	282.123	0.925705	-0.111375	0.867763	1	8.14018	-0.11	#N/A	#N/A	#N/A
cg1683	Cgl1489		DNA/RNA helicase, superfamily II	2252.9	1.14338	0.193303	0.74046	1	11.1376	0.19	#N/A	#N/A	#N/A
cg1684	Cgl1490	tatC	Putative twin arginine targeting (Tat) Preprotein translocase subunit	2645.95	0.973252	-0.0391147	0.946938	1	11.3696	-0.04	#N/A	#N/A	#N/A
cg1685	Cgl1491	tatX	Putative twin arginine targeting (Tat) Preprotein translocase subunit	3109.43	0.948801	-0.0758228	0.896392	1	11.6024	-0.08	#N/A	#N/A	#N/A
cg1686	Cgl1492		Putative transcriptional regulatory protein	951.461	1.1466	0.197365	0.741308	1	9.894	0.2	#N/A	#N/A	#N/A
cg1687	Cgl1493		Putative transcriptional regulatory protein	1059.36	1.0458	0.0646018	0.914826	1	10.049	0.06	#N/A	#N/A	#N/A
cg1688	Cgl1494	pafA	Pup ligase	3890.73	1.3859	0.470819	0.416496	1	11.9258	0.47	#N/A	#N/A	#N/A
cg1689	Cgl1495	pup	prokaryotic ubiquitin-like protein	1180.2	1.17189	0.228838	0.699386	1	10.2048	0.23	#N/A	#N/A	#N/A
cg1690	Cgl1496	dop	Pup deamidase	1935.82	1.15394	0.206573	0.724078	1	10.9187	0.21	#N/A	#N/A	#N/A
cg1691	Cgl1497	mpa	ATPase, AAA+-class, putative proteasome subunit	2761.41	1.16065	0.214935	0.711667	1	11.4312	0.21	#N/A	#N/A	#N/A
cg1692	Cgl1498	pimT	Putative SAM-dependent methyltransferase, involved in tRNA-Met maturation	2129.07	0.930649	-0.103691	0.859427	1	11.056	-0.1	#N/A	#N/A	#N/A
cg1693	Cgl1499	pepC	putative aspartyl aminopeptidase	2052.07	1.0765	0.106352	0.856055	1	11.0029	0.11	#N/A	#N/A	#N/A
cg1694	Cgl1500		putative CRISPR-associated ATP-dependent nuclease	742.468	0.775382	-0.36702	0.542318	1	9.53619	-0.37	#N/A	#N/A	#N/A
cg1695	Cgl1501		putative antidote protein, HTH-motif XRE family	1263.74	0.679985	-0.556425	0.346388	1	10.3035	-0.56	#N/A	#N/A	#N/A
cg1696	Cgl1502		Putative antibiotic efflux permease, MFS-type	95.2796	1.00953	0.0136787	1	1	6.5741	0.01	#N/A	#N/A	#N/A
cg1697	Cgl1503	aspA	Aspartate ammonia-lyase	4103.56	1.54383	0.626518	0.280072	1	12.0027	0.63	#N/A	#N/A	#N/A
cg1698	Cgl1504	hisG	ATP phosphoribosyltransferase	3231.68	0.765978	-0.384626	0.507354	1	11.6581	-0.38	#N/A	#N/A	#N/A
cg1699	Cgl1505	hisE	Phosphoribosyl-ATP pyrophosphatase	2361.35	0.897453	-0.156092	0.788966	1	11.2054	-0.16	#N/A	#N/A	#N/A
cg1700	Cgl1506		Putative phosphatase/phosphohexomutase	1205.43	0.977879	-0.0322718	0.957859	1	10.2353	-0.03	#N/A	#N/A	#N/A
cg1701	Cgl1507	metH	Methionine synthase	9029.39	1.1438	0.193841	0.736313	1	13.1404	0.19	#N/A	#N/A	#N/A
cg1702	Cgl1508		Hypothetical protein	216.623	1.23417	0.303546	0.651883	1	7.75904	0.3	#N/A	#N/A	#N/A
cg1703	Cgl1509		Putative FAD-dependent pyridine nucleotide-disulphide oxidoreductase	403.682	1.08172	0.113323	0.859433	1	8.65708	0.11	#N/A	#N/A	#N/A
cg1705	Cgl1510	arsC2	Putative secondary arsenite transporter, arsenical resistance-3 (ACR3) family	633.014	1.1448	0.195098	0.74923	1	9.30609	0.2	#N/A	#N/A	#N/A
cg1706	Cgl1511		Putative arsenate reductase (arsenical pump modifier)	291.316	1.32691	0.408075	0.527378	1	8.18644	0.41	#N/A	#N/A	#N/A
cg1707	Cgl1512		Putative arsenate reductase (arsenical pump modifier)	358.072	1.01841	0.0263231	0.971626	1	8.48411	0.03	#N/A	#N/A	#N/A
cg1708	Cgl1513		Conserved hypothetical protein	2315.02	1.70578	0.770429	0.18785	1	11.1768	0.77	#N/A	#N/A	#N/A
cg1709	Cgl1514	mshC	Putative 1-D-myo-inosityl-2-amino-2-deoxy-alpha-D-glucopyranoside-- L-cysteine ligase	2233.22	1.76696	0.821266	0.160902	1	11.1249	0.82	#N/A	#N/A	#N/A
cg1711	Cgl1516		Putative oxidoreductase	229.601	0.751955	-0.411282	0.535469	1	7.84299	-0.41	#N/A	#N/A	#N/A
cg1712	Cgl1517	lppL	Putative secreted lipoprotein	757.837	0.964811	-0.051682	0.933612	1	9.56574	-0.05	#N/A	#N/A	#N/A
cg1713	Cgl1518	pyrD	Dihydroorotate oxidase	1256.81	1.11014	0.150738	0.799295	1	10.2955	0.15	#N/A	#N/A	#N/A
cg1714	Cgl1519		Hypothetical protein	144.619	1.13749	0.185854	0.800605	1	7.17611	0.19	#N/A	#N/A	#N/A
cg1715	Cgl1520		Hypothetical protein	64.3077	0.356303	-1.48882	0.084111	1	6.00692	-1.49	#N/A	#N/A	#N/A
cg1715	Cgl0239		Hypothetical protein	52.8413	0.397008	-1.33276	0.143402	1	5.72359	-1.33	#N/A	#N/A	#N/A
cg1716	Cgl1521	tnp16b(ISCg16b)	Transposase	141.234	0.710372	-0.493353	0.490021	1	7.14194	-0.49	#N/A	#N/A	#N/A
cg1717	Cgl1522		Putative membrane protein	2699.55	0.977093	-0.0334326	0.954713	1	11.3985	-0.03	#N/A	#N/A	#N/A
cg1718	Cgl1523		Phospholipid-binding protein	1582.71	1.16379	0.21883	0.709657	1	10.6282	0.22	#N/A	#N/A	#N/A
cg1719	Cgl1524	tetB	ABC-type multidrug transport system, ATPase and permease subunit	277.698	0.773001	-0.371458	0.56722	1	8.11737	-0.37	#N/A	#N/A	#N/A
cg1720	Cgl1525	tetA	ABC-type multidrug transport system, ATPase and permease subunit	308.699	0.605135	-0.724672	0.25791	1	8.27006	-0.72	#N/A	#N/A	#N/A
cg1722	Cgl1527		Putative N-acetyltransferase, GCN5-related	439.208	1.14695	0.197809	0.752209	1	8.77876	0.2	#N/A	#N/A	#N/A
cg1724	Cgl1528		Putative protein kinase, ArgK or related GTPase of G3E-family	5444.23	0.839323	-0.252702	0.6615	1	12.4105	-0.25	#N/A	#N/A	#N/A
cg1725	Cgl1529	mcmB	Methylmalonyl-CoA mutase, alpha subunit	10842.8	0.89241	-0.164222	0.775176	1	13.4045	-0.16	#N/A	#N/A	#N/A
cg1726	Cgl1530	mcmA	Methylmalonyl-CoA mutase, beta subunit	13082.6	0.846811	-0.239888	0.676369	1	13.6754	-0.24	#N/A	#N/A	#N/A
cg1727	Cgl1531		Putative membrane protein	91.6929	0.265554	-1.91292	0.0165205	0.429256	6.51874	-1.91	#N/A	#N/A	#N/A
cg1728	Cgl1532		Conserved hypothetical protein	1050.97	0.982669	-0.025222	0.96777	1	10.0375	-0.03	#N/A	#N/A	#N/A
cg1730	Cgl1533		Putative secreted protease subunit, stomatin/prohibitin-like	11875.9	1.33867	0.420795	0.464699	1	13.5358	0.42	#N/A	#N/A	#N/A
cg1731	Cgl1534		Membrane protein, implicated in regulation of membrane protease activity	3951.17	1.37258	0.456887	0.430307	1	11.9481	0.46	#N/A	#N/A	#N/A
cg1732	Cgl1535		Conserved hypothetical protein	600.409	0.826611	-0.27472	0.652482	1	9.2298	-0.27	#N/A	#N/A	#N/A
cg1733	Cgl1536		Conserved hypothetical protein	158.32	0.524	-0.932363	0.182346	1	7.3067	-0.93	#N/A	#N/A	#N/A
cg1735	Cgl1538		Secreted cell wall-associated hydrolase (invasion-associated protein)	6192.47	0.955551	-0.0655956	0.909583	1	12.5963	-0.07	#N/A	#N/A	#N/A
cg1736	Cgl1539		Putative membrane protein	230.175	0.479647	-1.05995	0.110514	1	7.84658	-1.06	#N/A	#N/A	#N/A
cg1737	Cgl1540	acn	Aconitate hydratase	29742.5	0.701746	-0.510979	0.374045	1	14.8602	-0.51	#N/A	#N/A	#N/A
cg1738	Cgl1541	acnR	Transcriptional repressor AcnR, TetR-family	317.263	0.411208	-1.28206	0.0467069	0.86971	8.30954	-1.28	#N/A	#N/A	#N/A
cg1739	Cgl1542		Conserved hypothetical protein, containing a glutamine amidotransferase domain	634.484	0.562965	-0.828882	0.173182	1	9.30944	-0.83	#N/A	#N/A	#N/A
cg1740	Cgl1543		Putative nucleoside-diphosphate-sugar epimerase	2422.22	2.04944	1.03523	0.0778983	1	11.2421	1.04	#N/A	#N/A	#N/A
cg1742	Cgl1544		Conserved hypothetical protein, containing an ACT-domain	416.896	1.28149	0.357818	0.566939	1	8.70355	0.36	#N/A	#N/A	#N/A
cg1743	Cgl1545		Conserved hypothetical protein	1738.18	1.09148	0.126282	0.82994	1	10.7634	0.13	#N/A	#N/A	#N/A
cg1744	Cgl1546	pacL	Putative cation transporting P-type ATPase	942.546	1.83078	0.87246	0.145118	1	9.88042	0.87	#N/A	#N/A	#N/A
cg1745	Cgl1547		Conserved hypothetical protein	198.41	1.11609	0.158455	0.82014	1	7.63234	0.16	#N/A	#N/A	#N/A
cg1746	Cgl1548		Putative membrane protein	2089.32	2.41623	1.27276	0.0314308	0.661116	11.0288	1.27	#N/A	#N/A	#N/A
cg1748	Cgl1550		Putative secreted protein	17.1227	1.92188	0.942518	0.522171	1	4.09783	0.94	#N/A	#N/A	#N/A
cg1749	Cgl1551		Hypothetical protein	8.70076	3.08301	1.62434	0.448884	1	3.12114	1.62	#N/A	#N/A	#N/A
cg1750	Cgl1552		Conserved hypothetical protein	21.6634	1.54151	0.624342	0.642764	1	4.43719	0.62	#N/A	#N/A	#N/A
cg1752	Cgl1553	'int	Putative phage integrase, fragment	4.41385	1.76172	0.816987	0.857966	1	2.14204	0.82	#N/A	#N/A	#N/A
cg1753	Cgl1554		ABC-type transporter, ATPase subunit with duplicated ATPase domain	1952.26	0.883125	-0.179311	0.759245	1	10.9309	-0.18	#N/A	#N/A	#N/A
cg1754	Cgl1555		Putative membrane protein	19.3806	1.13994	0.188956	0.927332	1	4.27654	0.19	#N/A	#N/A	#N/A
cg1756	Cgl1556	nanH	Exo-alpha-sialidase, secreted protein	6.54481	0.755024	-0.405406	0.929755	1	2.71035	-0.41	#N/A	#N/A	#N/A
cg1757	Cgl1557	tnp3b(ISCg3b)	Transposase	290.71	0.868795	-0.202913	0.75584	1	8.18344	-0.2	#N/A	#N/A	#N/A
cg1757	Cgl0959	tnp3b(ISCg3b)	Transposase	322.671	1.17871	0.237205	0.712302	1	8.33392	0.24	#N/A	#N/A	#N/A
cg1758	Cgl1558		Putative membrane protein	310.814	0.863976	-0.210937	0.744375	1	8.27991	-0.21	#N/A	#N/A	#N/A
cg1759	Cgl1559		Putative metal-sulfur cluster biosynthetic enzyme	9939.55	2.54501	1.34767	0.0211712	0.506267	13.279	1.35	#N/A	#N/A	#N/A
cg1760	Cgl1560	sufU	Protein involved in Fe-S cluster formation, NifU-family	10333.4	2.5933	1.37479	0.0187708	0.471865	13.335	1.37	#N/A	#N/A	#N/A
cg1761	Cgl1561	sufS	cysteine desulfurase	24595.3	2.69754	1.43164	0.0143382	0.388892	14.5861	1.43	#N/A	#N/A	#N/A
cg1763	Cgl1563	sufD	FeS cluster assembly protein, SufD-family	29356.4	2.67804	1.42118	0.0150155	0.396819	14.8414	1.42	#N/A	#N/A	#N/A
cg1764	Cgl1564	sufB	FeS cluster assembly protein, SufB-family	43278.5	2.67125	1.41751	0.0152273	0.399006	15.4014	1.42	#N/A	#N/A	#N/A
cg1765	Cgl1565	sufR	Transcriptional repressor of suf operon	25881.9	2.60565	1.38164	0.0179657	0.45909	14.6597	1.38	#N/A	#N/A	#N/A
cg1766	Cgl1566		Putative membrane protein	609.994	1.04102	0.0579949	0.926674	1	9.25265	0.06	#N/A	#N/A	#N/A
cg1767	Cgl1567		ABC-type putative multidrug transporter, ATPase subunit	687.891	1.46418	0.550093	0.363034	1	9.42604	0.55	#N/A	#N/A	#N/A
cg1768	Cgl1568		ABC-type putative multidrug transporter, permease subunit	340.386	1.94439	0.959317	0.132063	1	8.41103	0.96	#N/A	#N/A	#N/A
cg1769	Cgl1569	ctaA	Cytochrome oxidase assembly protein	2381.97	2.62331	1.39139	0.0187647	0.471865	11.2179	1.39	#N/A	#N/A	#N/A
cg1770	Cgl1571		DNA/RNA helicase, superfamily II-typ	83.8402	0.55817	-0.841225	0.290726	1	6.38957	-0.84	#N/A	#N/A	#N/A
cg1771	Cgl1572	qor2	Putative NADPH:quinone reductase, zeta-crystallin	1597.33	1.41605	0.501872	0.392885	1	10.6414	0.5	#N/A	#N/A	#N/A
cg1774	Cgl1574	tkt	Transketolase	20214.5	1.06399	0.0894856	0.876195	1	14.3031	0.09	#N/A	#N/A	#N/A
cg1776	Cgl1575	tal	Transaldolase	5817.21	1.18388	0.24352	0.673017	1	12.5061	0.24	#N/A	#N/A	#N/A
cg1778	Cgl1576	zwf	Glucose-6-phosphate 1-dehydrogenase	3396.11	0.995864	-0.0059791	0.992293	1	11.7297	-0.01	#N/A	#N/A	#N/A
cg1779	Cgl1577	opcA	Glucose-6-phosphate 1-dehydrogenase subunit	2281.22	0.955272	-0.0660166	0.910384	1	11.1556	-0.07	#N/A	#N/A	#N/A
cg1780	Cgl1578	pgl	6-Phosphogluconolactonase	1267.35	1.00246	0.00354711	0.996789	1	10.3076	0	#N/A	#N/A	#N/A
cg1781	Cgl1579	'soxA	Putative oxidase, pseudogene (C-terminal fragment)	16.2476	1.54151	0.624342	0.693676	1	4.02215	0.62	#N/A	#N/A	#N/A
cg1783	Cgl1581	soxA'	Putative oxidase, pseudogene (N-terminal fragment)	58.0397	1.59394	0.672597	0.449157	1	5.85897	0.67	#N/A	#N/A	#N/A
cg1784	Cgl1582	ocd	Putative ornithine cyclodeaminase	28.4237	1.80808	0.854461	0.459716	1	4.82902	0.85	#N/A	#N/A	#N/A
cg1785	Cgl1583	amt	Putative secondary ammonium transporter, Amt-family	99.8818	2.23253	1.15868	0.131345	1	6.64215	1.16	#N/A	#N/A	#N/A
cg1786	Cgl1584	secG	Preprotein translocase, SecG subunit	3876.11	0.945395	-0.0810109	0.888948	1	11.9204	-0.08	#N/A	#N/A	#N/A
cg1787	Cgl1585	ppc	Phosphoenolpyruvate carboxylase	7081.1	1.13112	0.177757	0.757783	1	12.7898	0.18	#N/A	#N/A	#N/A
cg1789	Cgl1586	tpi	Triosephosphate isomerase	8923.08	1.25915	0.332455	0.563709	1	13.1233	0.33	#N/A	#N/A	#N/A
cg1790	Cgl1587	pgk	3-Phosphoglycerate kinase	14639	1.15418	0.206868	0.718847	1	13.8375	0.21	#N/A	#N/A	#N/A
cg1791	Cgl1588	gap	Glyceraldehyde-3-phosphate dehydrogenase (GAPDH)	64690	1.0991	0.136319	0.812064	1	15.9813	0.14	#N/A	#N/A	#N/A
cg1792	Cgl1589		Putative transcriptional regulator, WhiB-family	1813.93	0.947883	-0.0772185	0.89573	1	10.8249	-0.08	#N/A	#N/A	#N/A
cg1793	Cgl1590		Conserved hypothetical protein	2497.69	1.00358	0.00515504	0.993761	1	11.2864	0.01	#N/A	#N/A	#N/A
cg1794	Cgl1591		Conserved hypothetical protein, P-loop ATPase protein family	2945.3	0.992278	-0.0111832	0.985227	1	11.5242	-0.01	#N/A	#N/A	#N/A
cg1795	Cgl1592	uvrC	Excinuclease subunit C	721.639	0.873551	-0.195036	0.747356	1	9.49513	-0.2	#N/A	#N/A	#N/A
cg1796	Cgl1593	ribX	Conserved putative membrane protein, RibX-like	1875.71	1.02581	0.036768	0.95082	1	10.8732	0.04	#N/A	#N/A	#N/A
cg1797	Cgl1594	ribH	Riboflavin synthase, beta chain	681.647	0.889969	-0.168173	0.782212	1	9.41288	-0.17	#N/A	#N/A	#N/A
cg1798	Cgl1595	ribA	Putative GTP cyclohydrolase II/3,4-dihydroxy-2-butanone-4-phosphatesynthase	1790.47	0.922687	-0.116087	0.843355	1	10.8061	-0.12	#N/A	#N/A	#N/A
cg1799	Cgl1596	ribC	Riboflavin synthase, alpha chain	956.219	1.06311	0.0882888	0.883678	1	9.9012	0.09	#N/A	#N/A	#N/A
cg1800	Cgl1597	ribG	Riboflavin-specific deaminase/reductase	1279.98	1.10204	0.140177	0.813079	1	10.3219	0.14	#N/A	#N/A	#N/A
cg1801	Cgl1598	rpe	Ribulose-5-phosphate-3-epimerase	2192.87	1.07784	0.108148	0.853424	1	11.0986	0.11	#N/A	#N/A	#N/A
cg1802	Cgl1599	fmu	Ribosomal RNA small subunit methyltransferase B	1118.27	0.831668	-0.26592	0.653895	1	10.1271	-0.27	#N/A	#N/A	#N/A
cg1803	Cgl1600	fmt	Methionyl-tRNA formyltransferase	1034.13	0.77761	-0.362881	0.541441	1	10.0142	-0.36	#N/A	#N/A	#N/A
cg1804	Cgl1601	def2	Polypeptide deformylase	760.933	0.884348	-0.177315	0.769211	1	9.57163	-0.18	#N/A	#N/A	#N/A
cg1805	Cgl1602	priA	Primosomal protein N' (replication factor Y), helicase superfamily II-type	971.886	0.957417	-0.0627809	0.917555	1	9.92464	-0.06	#N/A	#N/A	#N/A
cg1806	Cgl1603	metK	Methionine adenosyltransferase	5459.53	1.00862	0.0123862	0.983268	1	12.4146	0.01	#N/A	#N/A	#N/A
cg1807	Cgl1604	dfp	Putative flavoprotein, involved CoA metabolism	1148.39	1.09487	0.13076	0.826193	1	10.1654	0.13	#N/A	#N/A	#N/A
cg1809	Cgl1605		DNA-directed RNA polymerase subunit K/omega	5285.4	0.796332	-0.328558	0.569336	1	12.3678	-0.33	#N/A	#N/A	#N/A
cg1810	Cgl1606	gmk	Guanylate kinase	13691.8	0.808882	-0.305999	0.594464	1	13.741	-0.31	#N/A	#N/A	#N/A
cg1811	Cgl1607	ihf	Conserved hypothetical protein, probable integration host factor cIHF	12925.5	0.821348	-0.283934	0.621333	1	13.6579	-0.28	#N/A	#N/A	#N/A
cg1812	Cgl1608	pyrF	Orotidine-5'-phosphate decarboxylase	1397.94	1.07599	0.105663	0.858481	1	10.4491	0.11	#N/A	#N/A	#N/A
cg1813	Cgl1609	carB	Carbamoyl-phosphate synthase, large chain	7579.15	1.20946	0.27436	0.633942	1	12.8878	0.27	#N/A	#N/A	#N/A
cg1814	Cgl1610	carA	Carbamoyl-phosphate synthase, small chain	3932	1.05419	0.0761345	0.895699	1	11.941	0.08	#N/A	#N/A	#N/A
cg1815	Cgl1611	pyrC	Dihydroorotase	2864.94	0.954827	-0.0666891	0.909022	1	11.4843	-0.07	#N/A	#N/A	#N/A
cg1816	Cgl1612	pyrB	Aspartate carbamoyltransferase catalytic chain	1904.16	0.959579	-0.0595271	0.919642	1	10.8949	-0.06	#N/A	#N/A	#N/A
cg1817	Cgl1613	pyrR	Putative RNA-binding regulatory protein, phosphoribosyltransferase domain	3628.97	0.976179	-0.0347819	0.952521	1	11.8253	-0.03	#N/A	#N/A	#N/A
cg1819	Cgl1614		Conserved hypothetical protein, nucleoside-diphosphate sugar epimerase	584.692	0.928852	-0.106479	0.863514	1	9.19153	-0.11	#N/A	#N/A	#N/A
cg1821	Cgl1615		Conserved hypothetical protein	1023.11	0.77656	-0.364832	0.539419	1	9.99874	-0.36	#N/A	#N/A	#N/A
cg1822	Cgl1616		Conserved hypothetical protein	1015.92	0.755951	-0.403635	0.497239	1	9.98857	-0.4	#N/A	#N/A	#N/A
cg1823	Cgl1617		Hypothetical protein	677.258	0.905953	-0.142491	0.81528	1	9.40356	-0.14	#N/A	#N/A	#N/A
cg1824	Cgl1618	nusB	Transcription termination factor	6121.63	0.608907	-0.715707	0.216354	1	12.5797	-0.72	#N/A	#N/A	#N/A
cg1825	Cgl1619	efp	Elongation factor P (EF-P)	6338.95	0.562336	-0.830497	0.152013	1	12.63	-0.83	#N/A	#N/A	#N/A
cg1826	Cgl1620	pepQ	Putative Xaa-Pro aminopeptidase	3401.26	0.795401	-0.330246	0.568894	1	11.7319	-0.33	#N/A	#N/A	#N/A
cg1827	Cgl1621	aroB	3-Dehydroquinate synthase	906.857	0.943205	-0.0843562	0.889119	1	9.82473	-0.08	#N/A	#N/A	#N/A
cg1828	Cgl1622	aroK	Shikimate kinase	682.717	0.701882	-0.510701	0.398332	1	9.41514	-0.51	#N/A	#N/A	#N/A
cg1829	Cgl1623	aroC	Chorismate synthase	2468.05	0.669455	-0.578942	0.320706	1	11.2692	-0.58	#N/A	#N/A	#N/A
cg1830	Cgl1624		Putative signal peptidase, membrane protein, cleaves prepilin-like proteins	34.1319	0.830526	-0.267902	0.821874	1	5.09305	-0.27	#N/A	#N/A	#N/A
cg1831	Cgl1625		Putative transcriptional regulator, ArsR-family	75.3278	1.24439	0.31544	0.709463	1	6.23511	0.32	#N/A	#N/A	#N/A
cg1832	Cgl1626		ABC-type putative iron-siderophore transporter, substrate-binding lipoprotein	53.8548	1.0218	0.0311116	0.996275	1	5.751	0.03	#N/A	#N/A	#N/A
cg1833	Cgl1627		ABC-type putative iron-siderophore transporter, ATPase subunit	51.4314	1.83945	0.879271	0.339124	1	5.68458	0.88	#N/A	#N/A	#N/A
cg1834	Cgl1628		ABC-type putative iron-siderophore transporter, permease subunit	16.2476	1.54151	0.624342	0.693676	1	4.02215	0.62	#N/A	#N/A	#N/A
cg1835	Cgl1629	aroE3	Shikimate 5-dehydrogenase	998.13	0.554833	-0.849875	0.154708	1	9.96308	-0.85	#N/A	#N/A	#N/A
cg1836	Cgl1630		Conserved hypothetical protein, secreted solute-binding protein, aminodeoxychorismate lyase-like	3149.98	0.554359	-0.851107	0.144498	1	11.6211	-0.85	#N/A	#N/A	#N/A
cg1837	Cgl1631		Putative endonuclease involved in recombination	1434.48	0.537773	-0.89493	0.130241	1	10.4863	-0.89	#N/A	#N/A	#N/A
cg1838	Cgl1632	alaS	Alanyl-tRNA synthetase	5604.66	0.663571	-0.591677	0.306295	1	12.4524	-0.59	#N/A	#N/A	#N/A
cg1839	Cgl1633		Conserved hypothetical protein, ATPase related to the helicase subunit of the Holliday junction resolvase	947.707	1.13813	0.186668	0.755003	1	9.8883	0.19	#N/A	#N/A	#N/A
cg1840	Cgl1634		Conserved hypothetical protein	3279.39	1.30464	0.383649	0.50845	1	11.6792	0.38	#N/A	#N/A	#N/A
cg1841	Cgl1635	aspS	Aspartyl-tRNA synthetase	6267.18	0.830691	-0.267616	0.642569	1	12.6136	-0.27	#N/A	#N/A	#N/A
cg1842	Cgl1636		Putative secreted metalloprotease	2339.29	0.87973	-0.184867	0.751171	1	11.1919	-0.18	#N/A	#N/A	#N/A
cg1843	Cgl1637		Superfamily II DNA/RNA helicase, SNF2 family	315.169	0.520818	-0.94115	0.141891	1	8.29998	-0.94	#N/A	#N/A	#N/A
cg1844	Cgl1638		Putative membrane protein membrane protein	2562.96	0.561978	-0.831414	0.154948	1	11.3236	-0.83	#N/A	#N/A	#N/A
cg1845	Cgl1639		Conserved hypothetical protein	1404.21	0.58213	-0.780587	0.186369	1	10.4555	-0.78	#N/A	#N/A	#N/A
cg1846	Cgl1640		Putative transcriptional regulator, TetR-family	82.3419	1.20804	0.272666	0.743043	1	6.36355	0.27	#N/A	#N/A	#N/A
cg1847	Cgl1641		Conserved hypothetical protein	237.119	1.38017	0.464849	0.481712	1	7.88947	0.46	#N/A	#N/A	#N/A
cg1848	Cgl1642		Putative N5,N10-methylene tetrahydromethanopterin reductase or related flavin-dependent reductase	119.53	1.38689	0.471851	0.523946	1	6.90123	0.47	#N/A	#N/A	#N/A
cg1849	Cgl1643		Conserved hypothetical protein	22.1962	1.45083	0.536879	0.691318	1	4.47224	0.54	#N/A	#N/A	#N/A
cg1850	Cgl1644		Putative FMN reductase	53.9047	1.81066	0.856515	0.3445	1	5.75234	0.86	#N/A	#N/A	#N/A
cg1852	Cgl1645	sdaA	L-Serine dehydratase	719.71	0.929938	-0.104794	0.86377	1	9.49127	-0.1	#N/A	#N/A	#N/A
cg1853	Cgl1646	glpD	Glycerol-3-phosphate dehydrogenase	1614.15	0.661129	-0.596996	0.30961	1	10.6566	-0.6	#N/A	#N/A	#N/A
cg1855	Cgl1647	hisS	Histidyl-tRNA synthetase	2998.08	0.758642	-0.398509	0.492566	1	11.5498	-0.4	#N/A	#N/A	#N/A
cg1856	Cgl1648		Putative Zn-dependent hydrolase	750.167	0.786962	-0.345633	0.565974	1	9.55107	-0.35	#N/A	#N/A	#N/A
cg1857	Cgl1649	ppiB	Peptidyl-prolyl cis-trans isomerase	1514.82	0.848788	-0.236523	0.687517	1	10.5649	-0.24	#N/A	#N/A	#N/A
cg1859	Cgl1651		Putative secreted protein	29304.1	1.28983	0.367181	0.522549	1	14.8388	0.37	#N/A	#N/A	#N/A
cg1860	Cgl1652		Putative membrane protein	977.457	1.411	0.496717	0.40438	1	9.93289	0.5	#N/A	#N/A	#N/A
cg1861	Cgl1653	rel	GTP diphosphokinase	4047.7	0.675016	-0.567006	0.327979	1	11.9829	-0.57	#N/A	#N/A	#N/A
cg1862	Cgl1654	apt	Adenine phosphoribosyltransferase	1409.04	0.551249	-0.859225	0.146231	1	10.4605	-0.86	#N/A	#N/A	#N/A
cg1864	Cgl1655	dciAE	ABC-type putative dipeptide transporter, substrate-binding lipoprotein	428.117	0.591311	-0.758011	0.223781	1	8.74186	-0.76	#N/A	#N/A	#N/A
cg1864	Cgl1656	dciAE	ABC-type putative dipeptide transporter, substrate-binding lipoprotein	1897.2	0.650237	-0.620962	0.289131	1	10.8897	-0.62	#N/A	#N/A	#N/A
cg1865	Cgl1657	secF	Preprotein translocase, SecF subunit	2911.53	0.648622	-0.62455	0.283231	1	11.5076	-0.62	#N/A	#N/A	#N/A
cg1867	Cgl1658	secD	Preprotein translocase, SecD subunit	3999.49	0.60723	-0.719684	0.215257	1	11.9656	-0.72	#N/A	#N/A	#N/A
cg1868	Cgl1659	secN	Preprotein translocase, subunit YajC-like	1949.95	1.2373	0.307193	0.599293	1	10.9292	0.31	#N/A	#N/A	#N/A
cg1869	Cgl1660	ruvB	Holliday junction resolvasome helicase subunit	563.142	0.957529	-0.0626121	0.921081	1	9.13736	-0.06	#N/A	#N/A	#N/A
cg1870	Cgl1661	ruvA	Holliday junction resolvasome DNA-binding subunit	380.651	0.818103	-0.289646	0.646026	1	8.57233	-0.29	#N/A	#N/A	#N/A
cg1871	Cgl1662	ruvC	Crossover junction endodeoxyribonuclease	472.467	0.940613	-0.0883262	0.889274	1	8.88407	-0.09	#N/A	#N/A	#N/A
cg1872	Cgl1663		Conserved hypothetical protein	5123.93	0.863961	-0.210962	0.714845	1	12.323	-0.21	#N/A	#N/A	#N/A
cg1873	Cgl1664	tesB2	Acyl-CoA thioesterase II	818.823	0.825415	-0.276808	0.644691	1	9.67741	-0.28	#N/A	#N/A	#N/A
cg1874	Cgl1665		Putative membrane protein	511.918	1.71444	0.777741	0.206757	1	8.99977	0.78	#N/A	#N/A	#N/A
cg1875	Cgl1666		Putative membrane protein	148.692	0.651525	-0.618108	0.381516	1	7.21618	-0.62	#N/A	#N/A	#N/A
cg1876	Cgl1667		Glycosyltransferase	513.905	0.887757	-0.171764	0.78165	1	9.00536	-0.17	#N/A	#N/A	#N/A
cg1877	Cgl1668		Lauroyl/myristoyl acyltransferase, lipid A biosynthesis	878.03	0.841493	-0.248976	0.677532	1	9.77813	-0.25	#N/A	#N/A	#N/A
cg1878	Cgl1669	pgsA1	Putative CDP-diacylglycerol--glycerol-3-phosphate 3-phosphatidyltransferase	1336.57	0.915154	-0.127913	0.828946	1	10.3843	-0.13	#N/A	#N/A	#N/A
cg1879	Cgl1670		Putative HIT family hydrolase	2126.29	0.887109	-0.172817	0.767346	1	11.0541	-0.17	#N/A	#N/A	#N/A
cg1880	Cgl1671	thrS	Threonyl-tRNA synthetase	11054.4	1.38534	0.470239	0.414196	1	13.4323	0.47	#N/A	#N/A	#N/A
cg1890	Cgl1675		Hypothetical protein	145.482	0.845151	-0.242719	0.737651	1	7.1847	-0.24	#N/A	#N/A	#N/A
cg1891	Cgl1676		Hypothetical protein	33.3203	0.690405	-0.534486	0.628167	1	5.05833	-0.53	#N/A	#N/A	#N/A
cg1892	Cgl1677		Conserved hypothetical protein	10.9337	0.207261	-2.27048	0.224727	1	3.45071	-2.27	#N/A	#N/A	#N/A
cg1893	Cgl1678		Putative N-acetyltransferase	1170.31	0.698967	-0.516705	0.382827	1	10.1927	-0.52	#N/A	#N/A	#N/A
cg1894	Cgl1679		Hypothetical protein	1449.57	0.978877	-0.0308003	0.959394	1	10.5014	-0.03	#N/A	#N/A	#N/A
cg1895	Cgl1680		Putative secreted protein	679.893	1.10945	0.149843	0.805879	1	9.40916	0.15	#N/A	#N/A	#N/A
cg1896	Cgl1681		Putative secreted protein	393.335	0.809615	-0.304692	0.627814	1	8.61961	-0.3	#N/A	#N/A	#N/A
cg1897	Cgl1682		Putative secreted protein	591.339	0.897425	-0.156138	0.799406	1	9.20784	-0.16	#N/A	#N/A	#N/A
cg1898	Cgl1683		Hypothetical protein	4.00805	0.880861	-0.183013	1	1	2.0029	-0.18	#N/A	#N/A	#N/A
cg1899	Cgl1684		Hypothetical protein	1.94055	2.64258	1.40195	0.902245	1	0.956469	1.4	#N/A	#N/A	#N/A
cg1901	Cgl1686		Hypothetical protein	907.697	1.44451	0.530582	0.37449	1	9.82607	0.53	#N/A	#N/A	#N/A
cg1903	Cgl1687		ABC-type transporter, ATPase subunit	4191.01	1.55834	0.640007	0.269833	1	12.0331	0.64	#N/A	#N/A	#N/A
cg1904	Cgl1688		ABC-type transporter, permease subunit	4527.52	1.69197	0.758702	0.191234	1	12.1445	0.76	#N/A	#N/A	#N/A
cg1905	Cgl1690		Hypothetical protein	20361.5	2.05591	1.03977	0.0728575	1	14.3136	1.04	#N/A	#N/A	#N/A
cg1906	Cgl1691		Hypothetical protein	2852.4	2.25681	1.17428	0.0456594	0.86971	11.478	1.17	#N/A	#N/A	#N/A
cg1907	Cgl1692		Putative phosphopantothenoylcysteine synthetase/decarboxylase	3238.85	2.17638	1.12193	0.0555698	0.949733	11.6613	1.12	#N/A	#N/A	#N/A
cg1908	Cgl1693		Hypothetical protein	2847.54	2.12944	1.09047	0.0630105	1	11.4755	1.09	#N/A	#N/A	#N/A
cg1909	Cgl1694		Hypothetical protein	244.272	1.63516	0.709434	0.280621	1	7.93234	0.71	#N/A	#N/A	#N/A
cg1910	Cgl1695		Putative secreted or membrane protein	3546.97	1.30619	0.385364	0.506196	1	11.7924	0.39	#N/A	#N/A	#N/A
cg1911	Cgl1696		Putative secreted protein	15153.3	1.32158	0.402263	0.484237	1	13.8873	0.4	#N/A	#N/A	#N/A
cg1912	Cgl1697		Hypothetical protein	8.95464	1.10108	0.138915	1	1	3.16264	0.14	#N/A	#N/A	#N/A
cg1913	Cgl1698		Hypothetical protein	9.95665	1.07661	0.106493	1	1	3.31566	0.11	#N/A	#N/A	#N/A
cg1915	Cgl1700		Hypothetical protein	7.41989	1.32129	0.401949	0.917345	1	2.8914	0.4	#N/A	#N/A	#N/A
cg1916	Cgl1701		Hypothetical protein	120.482	1.07481	0.104085	0.898058	1	6.91267	0.1	#N/A	#N/A	#N/A
cg1917	Cgl1702		Hypothetical protein	494.088	1.37198	0.45626	0.459226	1	8.94862	0.46	#N/A	#N/A	#N/A
cg1918	Cgl1703		Putative secreted protein	1015.7	1.15919	0.213112	0.720666	1	9.98826	0.21	#N/A	#N/A	#N/A
cg1919	Cgl1704		Putative membrane protein	11.8972	1.23321	0.302414	0.907884	1	3.57255	0.3	#N/A	#N/A	#N/A
cg1920	Cgl1705		Hypothetical protein	21.1942	1.48645	0.571874	0.677629	1	4.4056	0.57	#N/A	#N/A	#N/A
cg1921	Cgl1706		Hypothetical protein	5.66974	0.330323	-1.59805	0.576748	1	2.50328	-1.6	#N/A	#N/A	#N/A
cg1922	Cgl1707		Hypothetical protein	9.17003	3.30323	1.72388	0.405876	1	3.19693	1.72	#N/A	#N/A	#N/A
cg1923	Cgl1708		Hypothetical protein	32.1528	1.32129	0.401949	0.728601	1	5.00687	0.4	#N/A	#N/A	#N/A
cg1925	Cgl1709		Hypothetical protein	226.974	1.00967	0.0138788	0.990916	1	7.82638	0.01	#N/A	#N/A	#N/A
cg1926	Cgl1710		Hypothetical protein	141.789	1.37635	0.460843	0.519756	1	7.14761	0.46	#N/A	#N/A	#N/A
cg1927	Cgl1711		Putative molecular chaperon	27.7775	0.681957	-0.552247	0.644344	1	4.79584	-0.55	#N/A	#N/A	#N/A
cg1928	Cgl1712		Hypothetical protein	19.9133	1.07661	0.106493	0.978445	1	4.31566	0.11	#N/A	#N/A	#N/A
cg1929	Cgl1713	res	Putative resolvase, family recombinase	85.0556	1.61732	0.693604	0.383734	1	6.41033	0.69	#N/A	#N/A	#N/A
cg1932	Cgl1716	ppp2	Putative protein phosphatase	50.6448	2.27809	1.18782	0.199118	1	5.66234	1.19	#N/A	#N/A	#N/A
cg1934	Cgl1717		Hypothetical protein	63.646	1.43814	0.524205	0.546801	1	5.992	0.52	#N/A	#N/A	#N/A
cg1935	Cgl1718	gntR2	Transcriptional regulator, GntR-family	755.113	0.789661	-0.340695	0.571435	1	9.56055	-0.34	#N/A	#N/A	#N/A
cg1936	Cgl1719		Putative secreted protein	124.819	1.44058	0.526645	0.472082	1	6.96369	0.53	#N/A	#N/A	#N/A
cg1937	Cgl1720		Putative secreted protein	237.681	0.749596	-0.415815	0.529094	1	7.89288	-0.42	#N/A	#N/A	#N/A
cg1938	Cgl1721		Hypothetical protein	4.13499	0.29362	-1.76798	0.631928	1	2.04788	-1.77	#N/A	#N/A	#N/A
cg1940	Cgl1722		Putative secreted protein	303.49	1.77891	0.830994	0.196081	1	8.24551	0.83	#N/A	#N/A	#N/A
cg1941	Cgl1723		Putative secreted protein	88.5309	1.59656	0.674968	0.392038	1	6.46811	0.67	#N/A	#N/A	#N/A
cg1942	Cgl1724		Putative secreted protein	4774.78	1.65324	0.7253	0.211122	1	12.2212	0.73	#N/A	#N/A	#N/A
cg1943	Cgl1725		Hypothetical protein	4279.46	1.73414	0.79422	0.17169	1	12.0632	0.79	#N/A	#N/A	#N/A
cg1944	Cgl1726		Hypothetical protein	121.191	1.32129	0.401949	0.587523	1	6.92114	0.4	#N/A	#N/A	#N/A
cg1945	Cgl1727		Conserved hypothetical protein	599.294	0.788434	-0.342938	0.573566	1	9.22712	-0.34	#N/A	#N/A	#N/A
cg1946	Cgl1728		Hypothetical protein	447.403	1.01394	0.0199738	0.978344	1	8.80543	0.02	#N/A	#N/A	#N/A
cg1947	Cgl1729		Hypothetical protein	71.2063	0.856393	-0.223655	0.800335	1	6.15393	-0.22	#N/A	#N/A	#N/A
cg1948	Cgl1730		Hypothetical protein	10.4009	0.220215	-2.18301	0.254929	1	3.37864	-2.18	#N/A	#N/A	#N/A
cg1949	Cgl1731		Hypothetical protein	883.12	1.22211	0.28937	0.628701	1	9.78647	0.29	#N/A	#N/A	#N/A
cg1950	Cgl1732	tnp14b(ISCg14a)	Transposase	100.911	1.12829	0.174143	0.829905	1	6.65694	0.17	#N/A	#N/A	#N/A
cg1950	Cgl1733	tnp14b(ISCg14a)	Transposase	74.7951	1.26446	0.338524	0.688674	1	6.22487	0.34	#N/A	#N/A	#N/A
cg1951	Cgl1734	tnp14a(ISCg14a)	Transposase	81.061	1.11331	0.154856	0.86068	1	6.34094	0.15	#N/A	#N/A	#N/A
cg1954	Cgl1735		Hypothetical protein	3.06951	0.440431	-1.18301	0.837047	1	1.61801	-1.18	#N/A	#N/A	#N/A
cg1955	Cgl1736		Putative secreted protein	78.2319	1.57628	0.656522	0.420246	1	6.28968	0.66	#N/A	#N/A	#N/A
cg1956	Cgl1737	recJ	Putative exonuclease, single-stranded-DNA-specific	316.82	1.85913	0.894624	0.162563	1	8.30752	0.89	#N/A	#N/A	#N/A
cg1957	Cgl1738		Hypothetical protein	69.7985	0.81969	-0.286849	0.742019	1	6.12512	-0.29	#N/A	#N/A	#N/A
cg1959	Cgl1739	priP	Putative DNA primase, phage associated	59.613	1.1519	0.20401	0.831417	1	5.89755	0.2	#N/A	#N/A	#N/A
cg1960	Cgl1740		Hypothetical protein	318.03	0.983287	-0.0243155	0.974979	1	8.31302	-0.02	#N/A	#N/A	#N/A
cg1961	Cgl1741		Hypothetical protein	28.4871	1.67364	0.742986	0.522619	1	4.83224	0.74	#N/A	#N/A	#N/A
cg1962	Cgl1742		Putative membrane protein	316.434	0.773054	-0.371358	0.561866	1	8.30576	-0.37	#N/A	#N/A	#N/A
cg1963	Cgl1743		Putative DNA/RNA helicase, superfamily II	116.576	0.919496	-0.121085	0.880305	1	6.86512	-0.12	#N/A	#N/A	#N/A
cg1964	Cgl1744		Hypothetical protein	5.01006	0.880861	-0.183013	1	1	2.32483	-0.18	#N/A	#N/A	#N/A
cg1965	Cgl1745		Hypothetical protein	5.47933	1.05703	0.0800212	1	1	2.454	0.08	#N/A	#N/A	#N/A
cg1966	Cgl1746		Hypothetical protein	3820.69	1.07817	0.108582	0.851511	1	11.8996	0.11	#N/A	#N/A	#N/A
cg1967	Cgl1747		Hypothetical protein	24.8599	1.1211	0.16491	0.924907	1	4.63575	0.16	#N/A	#N/A	#N/A
cg1968	Cgl1748		Hypothetical protein	26.3312	1.14895	0.200315	0.895471	1	4.7187	0.2	#N/A	#N/A	#N/A
cg1969	Cgl1749		Hypothetical protein	24.2637	1.27725	0.35304	0.797408	1	4.60073	0.35	#N/A	#N/A	#N/A
cg1970	Cgl1750		Hypothetical protein	32.8125	1.12386	0.168459	0.902949	1	5.03617	0.17	#N/A	#N/A	#N/A
cg1971	Cgl1751		Hypothetical protein	10.4259	1.17448	0.232024	0.955604	1	3.3821	0.23	#N/A	#N/A	#N/A
cg1972	Cgl1752		Putative translation elongation factor (GTPase)	34.5627	1.40285	0.488364	0.656543	1	5.11114	0.49	#N/A	#N/A	#N/A
cg1974	Cgl1753		Hypothetical protein, contains peptidoglycan-binding LysM domain	210.434	1.10108	0.138915	0.841409	1	7.71722	0.14	#N/A	#N/A	#N/A
cg1975	Cgl1754		Conserved hypothetical protein	75.7336	1.29288	0.370585	0.658198	1	6.24286	0.37	#N/A	#N/A	#N/A
cg1976	Cgl1755		Hypothetical protein	9.89318	1.32129	0.401949	0.881292	1	3.30643	0.4	#N/A	#N/A	#N/A
cg1977	Cgl1756		Putative secreted protein	115.891	0.843537	-0.245477	0.747267	1	6.85663	-0.25	#N/A	#N/A	#N/A
cg1978	Cgl1757		Hypothetical protein	38.8496	1.60443	0.682057	0.505496	1	5.27983	0.68	#N/A	#N/A	#N/A
cg1980	Cgl1758		Hypothetical protein, MoxR-like ATPase	66.9694	1.20539	0.269499	0.762048	1	6.06543	0.27	#N/A	#N/A	#N/A
cg1981	Cgl1759		Hypothetical protein	136.083	0.920599	-0.119355	0.876941	1	7.08835	-0.12	#N/A	#N/A	#N/A
cg1982	Cgl1760		Putative ATPase with chaperone activity, ATP-binding subunit	74.3643	0.994115	-0.00851548	1	1	6.21654	-0.01	#N/A	#N/A	#N/A
cg1983	Cgl1761		Hypothetical protein	20.7634	0.623943	-0.680513	0.615973	1	4.37597	-0.68	#N/A	#N/A	#N/A
cg1985	Cgl1763		Putative DNA helicase, superfamily I	14.1551	0.660646	-0.598051	0.729561	1	3.82325	-0.6	#N/A	#N/A	#N/A
cg1985	Cgl1765		Putative DNA helicase, superfamily I	177.597	1.00821	0.011803	0.995763	1	7.47246	0.01	#N/A	#N/A	#N/A
cg1985	Cgl1764		Putative DNA helicase, superfamily I	10.4509	8.80861	3.13891	0.127981	1	3.38556	3.14	#N/A	#N/A	#N/A
cg1986	Cgl1766		Hypothetical protein	22.8944	0.534809	-0.902905	0.475774	1	4.51692	-0.9	#N/A	#N/A	#N/A
cg1987	Cgl1767		Hypothetical protein	26.4331	0.550538	-0.861085	0.468299	1	4.72428	-0.86	#N/A	#N/A	#N/A
cg1988	Cgl1768		Hypothetical protein	16.1591	0.685114	-0.545583	0.735561	1	4.01428	-0.55	#N/A	#N/A	#N/A
cg1989	Cgl1769		Hypothetical protein	10.9587	1.05703	0.0800212	1	1	3.454	0.08	#N/A	#N/A	#N/A
cg1990	Cgl1770		Putative NTP pyrophosphohydrolases including oxidative damage repair enzymes	16.7553	0.57256	-0.804502	0.591459	1	4.06655	-0.8	#N/A	#N/A	#N/A
cg1991	Cgl1771		Hypothetical protein, similar to GP52 -bacterophage	21.3846	1.11267	0.154022	0.942819	1	4.4185	0.15	#N/A	#N/A	#N/A
cg1992	Cgl1772		Hypothetical protein	924.094	0.98467	-0.0222879	0.9721	1	9.8519	-0.02	#N/A	#N/A	#N/A
cg1993	Cgl1773		Hypothetical protein	684.551	0.914993	-0.128167	0.833721	1	9.41901	-0.13	#N/A	#N/A	#N/A
cg1994	Cgl1774		Hypothetical protein	23.2617	1.29811	0.376414	0.786955	1	4.53988	0.38	#N/A	#N/A	#N/A
cg1995	Cgl1775		Hypothetical protein	524.737	0.897834	-0.15548	0.801912	1	9.03545	-0.16	#N/A	#N/A	#N/A
cg1996	Cgl1776	cglIM	DNA (cytosine-5-)-methyltransferase	1552.41	0.782269	-0.354262	0.546397	1	10.6003	-0.35	#N/A	#N/A	#N/A
cg1997	Cgl1777	cglIR	Putative type II restriction endonuclease	1199.88	0.721929	-0.470071	0.426782	1	10.2287	-0.47	#N/A	#N/A	#N/A
cg1998	Cgl1778	cglIIR	ATP-dependent helicase probaly involved in restriction and/or modification	1354.48	0.769298	-0.378386	0.520856	1	10.4035	-0.38	#N/A	#N/A	#N/A
cg1999	Cgl1779		Hypothetical protein	575.988	1.20199	0.265425	0.664546	1	9.16989	0.27	#N/A	#N/A	#N/A
cg2000	Cgl1780		Putative membrane protein	108.267	1.16199	0.216594	0.781733	1	6.75845	0.22	#N/A	#N/A	#N/A
cg2001	Cgl1781		Conserved hypothetical protein	735.711	1.25652	0.329437	0.584879	1	9.523	0.33	#N/A	#N/A	#N/A
cg2002	Cgl1782		Hypothetical protein	149.388	0.96094	-0.0574823	0.944867	1	7.22292	-0.06	#N/A	#N/A	#N/A
cg2003	Cgl1783		Conserved hypothetical protein	149.654	1.2473	0.318808	0.655517	1	7.22548	0.32	#N/A	#N/A	#N/A
cg2004	Cgl1784		Conserved hypothetical protein	394.1	1.95904	0.970144	0.123151	1	8.62242	0.97	#N/A	#N/A	#N/A
cg2005	Cgl1786		Conserved hypothetical protein	295.909	1.11196	0.153107	0.815697	1	8.20901	0.15	#N/A	#N/A	#N/A
cg2006	Cgl1787		Hypothetical protein	407.982	1.01531	0.0219182	0.97638	1	8.67236	0.02	#N/A	#N/A	#N/A
cg2007	Cgl1788		Putative membrane protein	175.479	0.860955	-0.215991	0.758398	1	7.45516	-0.22	#N/A	#N/A	#N/A
cg2008	Cgl1789		Putative membrane protein	347.771	1.25881	0.332059	0.601243	1	8.44199	0.33	#N/A	#N/A	#N/A
cg2009	Cgl1790		Putative CLP-family ATP-binding protease	175.629	1.442	0.528074	0.443227	1	7.45639	0.53	#N/A	#N/A	#N/A
cg2010	Cgl1791		Permease, MFS-type	60.1072	1.50725	0.59192	0.502187	1	5.90947	0.59	#N/A	#N/A	#N/A
cg2011	Cgl1792		Putative membrane protein	77.5472	1.38627	0.471212	0.567194	1	6.277	0.47	#N/A	#N/A	#N/A
cg2012	Cgl1793		Putative secreted protein	106.238	1.01433	0.0205202	0.992628	1	6.73116	0.02	#N/A	#N/A	#N/A
cg2014	Cgl1794		Hypothetical protein	504.418	0.886125	-0.174417	0.778617	1	8.97848	-0.17	#N/A	#N/A	#N/A
cg2015	Cgl1795		Hypothetical protein	197.662	1.07278	0.101355	0.887583	1	7.62689	0.1	#N/A	#N/A	#N/A
cg2016	Cgl1796		Hypothetical protein	81.2129	1.27528	0.35081	0.669909	1	6.34364	0.35	#N/A	#N/A	#N/A
cg2017	Cgl1797		Hypothetical protein	120.493	1.59973	0.677824	0.356824	1	6.91281	0.68	#N/A	#N/A	#N/A
cg2018	Cgl1798		Putative membrane protein	82.1515	1.30157	0.380254	0.641697	1	6.36021	0.38	#N/A	#N/A	#N/A
cg2019	Cgl1799		Putative membrane protein	113.189	1.02348	0.0334786	0.977377	1	6.82259	0.03	#N/A	#N/A	#N/A
cg2020	Cgl1800		Putative membrane protein	34.1954	0.782988	-0.352938	0.756571	1	5.09573	-0.35	#N/A	#N/A	#N/A
cg2021	Cgl1801		Hypothetical membrane protein, similar to P18, bacteriophage CP-1	214.456	0.944692	-0.0820843	0.908764	1	7.74454	-0.08	#N/A	#N/A	#N/A
cg2022	Cgl1802		Putative secreted protein	103.702	1.02767	0.0393792	0.972664	1	6.69629	0.04	#N/A	#N/A	#N/A
cg2023	Cgl1803		Putative membrane protein	132.533	0.647521	-0.627002	0.38467	1	7.05021	-0.63	#N/A	#N/A	#N/A
cg2024	Cgl1804		Hypothetical protein, putative nuclease subunit of the excinuclease complex	579.796	0.975182	-0.0362563	0.955488	1	9.1794	-0.04	#N/A	#N/A	#N/A
cg2025	Cgl1805		Hypothetical protein	2425.59	1.0537	0.0754588	0.897477	1	11.2441	0.08	#N/A	#N/A	#N/A
cg2026	Cgl1806		Hypothetical protein	3903.61	1.27066	0.345574	0.550635	1	11.9306	0.35	#N/A	#N/A	#N/A
cg2027	Cgl1807		Hypothetical protein	84.1305	1.0779	0.108218	0.906399	1	6.39456	0.11	#N/A	#N/A	#N/A
cg2028	Cgl1808		Hypothetical protein	319.173	0.8781	-0.187543	0.771816	1	8.31819	-0.19	#N/A	#N/A	#N/A
cg2029	Cgl1809		Hypothetical protein	659.277	1.46518	0.551076	0.363206	1	9.36474	0.55	#N/A	#N/A	#N/A
cg2030	Cgl1810		Hypothetical protein	404.884	1.45955	0.545524	0.383074	1	8.66136	0.55	#N/A	#N/A	#N/A
cg2031	Cgl1811		Conserved hypothetical protein	946.916	1.36048	0.444116	0.456412	1	9.88709	0.44	#N/A	#N/A	#N/A
cg2032	Cgl1812		Putative membrane protein	566.26	1.15602	0.209165	0.733439	1	9.14532	0.21	#N/A	#N/A	#N/A
cg2033	Cgl1813		Putative secreted protein	1312.05	1.09602	0.132269	0.823383	1	10.3576	0.13	#N/A	#N/A	#N/A
cg2034	Cgl1814		Hypothetical protein	2214.12	1.20249	0.266025	0.648383	1	11.1125	0.27	#N/A	#N/A	#N/A
cg2035	Cgl1815		Putative methyltransferase	80.8706	1.20001	0.263051	0.753706	1	6.33754	0.26	#N/A	#N/A	#N/A
cg2036	Cgl1816		Putative secreted protein	658.265	0.610976	-0.710814	0.241251	1	9.36252	-0.71	#N/A	#N/A	#N/A
cg2037	Cgl1817		Conserved hypothetical protein	1624.24	1.03936	0.0556919	0.925368	1	10.6656	0.06	#N/A	#N/A	#N/A
cg2038	Cgl1818		Hypothetical protein	261.04	1.34447	0.42704	0.513441	1	8.02813	0.43	#N/A	#N/A	#N/A
cg2039	Cgl1819		Hypothetical protein	979.513	1.33922	0.421396	0.479219	1	9.93592	0.42	#N/A	#N/A	#N/A
cg2040	Cgl1820		Putative transcriptional regulator, HTH_3-family	841.022	1.29125	0.368766	0.538279	1	9.716	0.37	#N/A	#N/A	#N/A
cg2041	Cgl1821		Hypothetical protein	227.28	0.785035	-0.34917	0.600133	1	7.82833	-0.35	#N/A	#N/A	#N/A
cg2042	Cgl1822		Putative secreted protein	1031.42	1.16561	0.22109	0.710452	1	10.0104	0.22	#N/A	#N/A	#N/A
cg2043	Cgl1823		Conserved hypothetical protein	6305.92	1.19402	0.255827	0.657354	1	12.6225	0.26	#N/A	#N/A	#N/A
cg2044	Cgl1824		Putative secreted protein	531.055	0.80586	-0.311398	0.612185	1	9.05272	-0.31	#N/A	#N/A	#N/A
cg2046	Cgl1825		Hypothetical protein	1141.44	1.62571	0.701068	0.237626	1	10.1566	0.7	#N/A	#N/A	#N/A
cg2047	Cgl1826		Putative secreted protein	325.763	1.56927	0.650089	0.307836	1	8.34768	0.65	#N/A	#N/A	#N/A
cg2048	Cgl1828		Hypothetical protein	12.2146	0.528517	-0.919979	0.605295	1	3.61053	-0.92	#N/A	#N/A	#N/A
cg2049	Cgl1827		Hypothetical protein	23.1347	1.55446	0.636415	0.624023	1	4.53199	0.64	#N/A	#N/A	#N/A
cg2050	Cgl1829		Hypothetical protein	8.95464	1.10108	0.138915	1	1	3.16264	0.14	#N/A	#N/A	#N/A
cg2051	Cgl1830		Hypothetical protein	635.018	1.14385	0.193901	0.750688	1	9.31065	0.19	#N/A	#N/A	#N/A
cg2052	Cgl1831		Putative secreted protein	54485.4	2.43893	1.28625	0.0271287	0.603633	15.7336	1.29	#N/A	#N/A	#N/A
cg2053	Cgl1832		Putative membrane protein	1905.51	0.962038	-0.0558346	0.924671	1	10.896	-0.06	#N/A	#N/A	#N/A
cg2054	Cgl1833		Putative membrane protein	203.991	1.01531	0.0219182	0.982214	1	7.67236	0.02	#N/A	#N/A	#N/A
cg2055	Cgl1834		Putative membrane protein	69.3677	0.627614	-0.672051	0.423611	1	6.11619	-0.67	#N/A	#N/A	#N/A
cg2056	Cgl1835		Putative membrane protein	279.532	1.47503	0.560742	0.386451	1	8.12687	0.56	#N/A	#N/A	#N/A
cg2057	Cgl1836		Putative secreted protein	961.833	1.31171	0.391443	0.511304	1	9.90964	0.39	#N/A	#N/A	#N/A
cg2058	Cgl1837		Hypothetical protein	294.397	1.54658	0.629083	0.328549	1	8.20162	0.63	#N/A	#N/A	#N/A
cg2059	Cgl1838		Putative secreted protein	490.737	1.60951	0.686618	0.265889	1	8.93881	0.69	#N/A	#N/A	#N/A
cg2060	Cgl1839		Hypothetical protein	2327.32	1.34996	0.432916	0.457749	1	11.1845	0.43	#N/A	#N/A	#N/A
cg2061	Cgl1840	psp3	Putative secreted protein	4704.72	2.64622	1.40393	0.0169335	0.43632	12.1999	1.4	#N/A	#N/A	#N/A
cg2062	Cgl1841		Hypothetical protein, similar to plasmid-encoded protein	316.063	1.19732	0.259807	0.686474	1	8.30407	0.26	#N/A	#N/A	#N/A
cg2063	Cgl1842		Putative membrane protein	167.361	0.963442	-0.0537302	0.947085	1	7.38682	-0.05	#N/A	#N/A	#N/A
cg2064	Cgl1843		DNA topoisomerase	229.093	0.806839	-0.309647	0.642349	1	7.83979	-0.31	#N/A	#N/A	#N/A
cg2065	Cgl1844		Hypothetical protein, putative superfamily II DNA/RNA helicase	122.765	1.1337	0.18104	0.813174	1	6.93975	0.18	#N/A	#N/A	#N/A
cg2066	Cgl1845		Hypothetical protein, low-complexity protein	398.284	0.66506	-0.588443	0.347128	1	8.63765	-0.59	#N/A	#N/A	#N/A
cg2067	Cgl1888		Hypothetical protein	401.54	0.973098	-0.0393428	0.95395	1	8.6494	-0.04	#N/A	#N/A	#N/A
cg2067	Cgl1846		Hypothetical protein	387.409	1.02563	0.0365059	0.957991	1	8.59772	0.04	#N/A	#N/A	#N/A
cg2068	Cgl1847		Hypothetical protein	430.054	0.868627	-0.203191	0.745871	1	8.74837	-0.2	#N/A	#N/A	#N/A
cg2068	Cgl1889		Hypothetical protein	435.239	1.10562	0.144852	0.818395	1	8.76566	0.14	#N/A	#N/A	#N/A
cg2069	Cgl1890	psp1	Putative secreted protein	646.967	1.06182	0.0865382	0.888726	1	9.33755	0.09	#N/A	#N/A	#N/A
cg2069	Cgl1848	psp1	Putative secreted protein	1454.34	1.50912	0.59371	0.313541	1	10.5062	0.59	#N/A	#N/A	#N/A
cg2071	Cgl1891	int2'	Putative phage Integrase (N-terminal fragment)	112.998	1.07949	0.110346	0.893326	1	6.82016	0.11	#N/A	#N/A	#N/A
cg2072	Cgl1892		Putative secondary Na+:di-/tricarboxylate symporter, divalent anion:Na+ symporter (DASS) family	1.47128	1.76172	0.816987	1	1	0.557075	0.82	#N/A	#N/A	#N/A
cg2073	Cgl1893		Conserved hypothetical protein, glycerate kinase	3.41184	2.20215	1.13891	0.828567	1	1.77055	1.14	#N/A	#N/A	#N/A
cg2074	Cgl1894		Hypothetical protein	18.9113	1.08812	0.121841	0.971645	1	4.24118	0.12	#N/A	#N/A	#N/A
cg2075	Cgl1895		Hypothetical protein	29.4642	0.975239	-0.0361718	1	1	4.88089	-0.04	#N/A	#N/A	#N/A
cg2076	Cgl1896	ribD	Putative riboflavin specific deaminase	542.604	1.24837	0.320049	0.601943	1	9.08376	0.32	#N/A	#N/A	#N/A
cg2077	Cgl1897		Putative membrane protein	1841.72	0.967594	-0.0475266	0.936074	1	10.8468	-0.05	#N/A	#N/A	#N/A
cg2078	Cgl1898		Peptide methionine sulfoxide reductase	1423.3	1.33128	0.412819	0.483222	1	10.475	0.41	#N/A	#N/A	#N/A
cg2079	Cgl1899		Conserved hypothetical protein, chlorite dismutase family	7503.46	2.19307	1.13295	0.0517882	0.909825	12.8733	1.13	#N/A	#N/A	#N/A
cg2080	Cgl1900		Conserved hypothetical protein	1680.75	0.773415	-0.370685	0.527215	1	10.7149	-0.37	#N/A	#N/A	#N/A
cg2081	Cgl1901	rnd	Ribonuclease D	2235.42	0.833143	-0.263364	0.651514	1	11.1263	-0.26	#N/A	#N/A	#N/A
cg2083	Cgl1902	dxs	1-Deoxy-D-xylulose 5-phosphate synthase	3181.71	0.856492	-0.223489	0.700076	1	11.6356	-0.22	#N/A	#N/A	#N/A
cg2084	Cgl1903		Putative RNA methyltransferase	2552.94	0.956754	-0.0637797	0.91321	1	11.3179	-0.06	#N/A	#N/A	#N/A
cg2085	Cgl1904		Conserved hypothetical protein	2538.18	0.942267	-0.0857927	0.883208	1	11.3096	-0.09	#N/A	#N/A	#N/A
cg2086	Cgl1905	dut	Deoxyuridine 5'-triphosphate nucleotidohydrolase	643.205	0.762556	-0.391085	0.519141	1	9.32914	-0.39	#N/A	#N/A	#N/A
cg2087	Cgl1906		Putative membrane protein	954.263	1.19245	0.25393	0.670528	1	9.89824	0.25	#N/A	#N/A	#N/A
cg2088	Cgl1907		Hypothetical protein	307.681	0.875141	-0.192412	0.766876	1	8.26529	-0.19	#N/A	#N/A	#N/A
cg2089	Cgl1908		Conserved hypothetical protein	2536.87	0.699471	-0.515665	0.375982	1	11.3088	-0.52	#N/A	#N/A	#N/A
cg2090	Cgl1909	suhB	Myo-inositol-1(or 4)-monophosphatase	1148.22	1.37368	0.458044	0.439429	1	10.1652	0.46	#N/A	#N/A	#N/A
cg2091	Cgl1910	ppgK	Polyphosphate glucokinase	4388.13	0.832458	-0.264551	0.647259	1	12.0994	-0.26	#N/A	#N/A	#N/A
cg2092	Cgl1911	sigA	RNA polymerase sigma factor rpoD (Sigma-A)	6164.46	0.842844	-0.246663	0.668836	1	12.5898	-0.25	#N/A	#N/A	#N/A
cg2095	Cgl1912		Putative membrane protein, yrkO-like	1853.24	1.18648	0.246685	0.673488	1	10.8558	0.25	#N/A	#N/A	#N/A
cg2097	Cgl1914		Putative DNA or RNA helicase, superfamily II	1740.93	1.04754	0.0670061	0.909807	1	10.7656	0.07	#N/A	#N/A	#N/A
cg2098	Cgl1916		Conserved hypothetical protein	999.263	1.25716	0.33017	0.579145	1	9.96472	0.33	#N/A	#N/A	#N/A
cg2099	Cgl1915		Putative membrane protein	282.073	0.832094	-0.265182	0.683864	1	8.13993	-0.27	#N/A	#N/A	#N/A
cg2100	Cgl1917		Putative bifunctional methyltransferase	835.538	0.919675	-0.120804	0.841516	1	9.70656	-0.12	#N/A	#N/A	#N/A
cg2101	Cgl1918		Putative D-tyrosyl-tRNA(Tyr) deacylase	221.749	0.972705	-0.0399263	0.959295	1	7.79278	-0.04	#N/A	#N/A	#N/A
cg2102	Cgl1919	sigB	RNA polymerase sigma factor rpoD (Sigma-A)	8703.9	1.21262	0.278123	0.629071	1	13.0874	0.28	#N/A	#N/A	#N/A
cg2103	Cgl1920	dtxR	Transcriptional regulator, DtxR-family	5203.7	1.29398	0.371821	0.519823	1	12.3453	0.37	#N/A	#N/A	#N/A
cg2104	Cgl1921	galE	UDP-glucose 4-epimerase	3413.42	1.2458	0.317076	0.58447	1	11.737	0.32	#N/A	#N/A	#N/A
cg2105	Cgl1922		Hypothetical protein	30.2123	1.26844	0.343056	0.778915	1	4.91706	0.34	#N/A	#N/A	#N/A
cg2106	Cgl1923		Conserved hypothetical protein	2892.89	1.76486	0.819555	0.160249	1	11.4983	0.82	#N/A	#N/A	#N/A
cg2107	Cgl1924		Putative DNA or RNA helicase, superfamily II	2890.6	1.03981	0.0563251	0.923297	1	11.4972	0.06	#N/A	#N/A	#N/A
cg2109	Cgl1925	oxyR	Putative transcriptional regulator, Lys-family	5794.64	1.88362	0.913511	0.115825	1	12.5005	0.91	#N/A	#N/A	#N/A
cg2110	Cgl1926		Putative membrane protein	1654.19	0.971464	-0.0417673	0.944166	1	10.6919	-0.04	#N/A	#N/A	#N/A
cg2111	Cgl1927	hrpA	Putative ATP-dependent helicase	2136.56	1.02448	0.0348986	0.953144	1	11.0611	0.03	#N/A	#N/A	#N/A
cg2112	Cgl1928	nrdR	transcriptional regulator of deoxyribonucleotide synthesis, YbaD-family	216.723	1.64161	0.715107	0.284018	1	7.75971	0.72	#N/A	#N/A	#N/A
cg2113	Cgl1929	divS	cell wall hydrolase	243.887	3.87017	1.9524	0.00396811	0.159343	7.93007	1.95	#N/A	#N/A	#N/A
cg2114	Cgl1930	lexA	Putative transcriptional regulator, LexA-family	2734.64	1.4156	0.50141	0.388866	1	11.4171	0.5	#N/A	#N/A	#N/A
cg2115	Cgl1931	sugR	Transcriptional regulator, DeoR-family	994.721	1.36651	0.450493	0.449164	1	9.95815	0.45	#N/A	#N/A	#N/A
cg2116	Cgl1932		Putative phosphofructokinase	1095.74	1.37781	0.462377	0.4358	1	10.0977	0.46	#N/A	#N/A	#N/A
cg2117	Cgl1933	ptsI	Phosphotransferase system (PTS), Enzyme I	13823.8	0.572349	-0.805033	0.163519	1	13.7549	-0.81	#N/A	#N/A	#N/A
cg2118	Cgl1934		Transcriptional regulator protein, DeoR-family	3122.18	1.0105	0.0150658	0.979927	1	11.6083	0.02	#N/A	#N/A	#N/A
cg2119	Cgl1935	fruK	1-Phosphofructokinase	3743.53	1.00368	0.00530594	0.993258	1	11.8702	0.01	#N/A	#N/A	#N/A
cg2120	Cgl1936	ptsF	Phosphotransferase system (PTS), fructose-specific enzyme IIABC component	8488.62	1.02747	0.0390907	0.946083	1	13.0513	0.04	#N/A	#N/A	#N/A
cg2121	Cgl1937	ptsH	Phosphotransferase system (PTS), phosphocarrier protein HPr	9150.61	0.898582	-0.154278	0.788609	1	13.1597	-0.15	#N/A	#N/A	#N/A
cg2124	Cgl1938		Putative transcriptional regulator, AraC family	1320.34	0.786869	-0.345805	0.557659	1	10.3667	-0.35	#N/A	#N/A	#N/A
cg2125	Cgl1939	uraA	Putative xanthine/uracil symporter, nucleobase:cation symporter-2 (NCS2) family	1101.65	0.620607	-0.688249	0.246625	1	10.1055	-0.69	#N/A	#N/A	#N/A
cg2126	Cgl1940		GTP-binding protein	2270.25	1.03799	0.053796	0.927181	1	11.1486	0.05	#N/A	#N/A	#N/A
cg2127	Cgl1941		Hypothetical protein	1633.06	1.20532	0.269419	0.64624	1	10.6734	0.27	#N/A	#N/A	#N/A
cg2128	Cgl1942		Putative membrane protein	960.529	1.18016	0.238985	0.688886	1	9.90769	0.24	#N/A	#N/A	#N/A
cg2129	Cgl1943	dapF	Diaminopimelate epimerase	995.134	0.995674	-0.00625402	0.993487	1	9.95875	-0.01	#N/A	#N/A	#N/A
cg2130	Cgl1944	miaA	tRNA isopentenyltransferase	639.88	0.876732	-0.189792	0.755616	1	9.32166	-0.19	#N/A	#N/A	#N/A
cg2131	Cgl1945		Hypothetical protein	347.392	1.03776	0.0534794	0.937331	1	8.44042	0.05	#N/A	#N/A	#N/A
cg2132	Cgl1946		Conserved hypothetical protein	17.9478	0.403728	-1.30854	0.352989	1	4.16573	-1.31	#N/A	#N/A	#N/A
cg2133	Cgl1947		Acetyltransferase, GNAT-family	462.585	1.03352	0.0475613	0.942329	1	8.85358	0.05	#N/A	#N/A	#N/A
cg2134	Cgl1948		Putative membrane protein	1490.76	1.10555	0.144765	0.806138	1	10.5418	0.14	#N/A	#N/A	#N/A
cg2135	Cgl1949	miaB	tRNA methylthiotransferase	1575.66	0.540445	-0.88778	0.132459	1	10.6217	-0.89	#N/A	#N/A	#N/A
cg2136	Cgl1950	gluA	ABC-type glutamate transporter, ATPase subunit (TC 3.A.1.3.9)	17653.8	0.9643	-0.0524455	0.927241	1	14.1077	-0.05	#N/A	#N/A	#N/A
cg2137	Cgl1951	gluB	ABC-type glutamate transporter, substrate-binding lipoprotein (TC 3.A.1.3.9)	20149.7	0.990349	-0.0139911	0.980594	1	14.2985	-0.01	#N/A	#N/A	#N/A
cg2138	Cgl1952	gluC	ABC-type glutamate transporter, permease subunit (TC 3.A.1.3.9)	7711.14	0.831052	-0.26699	0.642959	1	12.9127	-0.27	#N/A	#N/A	#N/A
cg2139	Cgl1953	gluD	ABC-type glutamate transporter, permease subunit (TC 3.A.1.3.9)	5096.73	0.993952	-0.00875148	0.988234	1	12.3154	-0.01	#N/A	#N/A	#N/A
cg2140	Cgl1954	recX	Putative regulatory protein RecX	71.7141	0.682668	-0.550745	0.510064	1	6.16418	-0.55	#N/A	#N/A	#N/A
cg2141	Cgl1955	recA	Recombinase A	576.47	1.1385	0.18714	0.76064	1	9.1711	0.19	#N/A	#N/A	#N/A
cg2145	Cgl1956		Conserved hypothetical protein	325.285	1.05585	0.0784011	0.906634	1	8.34556	0.08	#N/A	#N/A	#N/A
cg2146	Cgl1957		Hypothetical protein	175.339	1.05703	0.0800212	0.915481	1	7.454	0.08	#N/A	#N/A	#N/A
cg2147	Cgl1958		Membrane protein, BioY-family	130.554	0.72578	-0.462396	0.524425	1	7.0285	-0.46	#N/A	#N/A	#N/A
cg2148	Cgl1959		ABC-type putative cobalt transporter, ATPase subunit	212.73	0.976797	-0.0338698	0.967165	1	7.73288	-0.03	#N/A	#N/A	#N/A
cg2149	Cgl1960		ABC-type putative cobalt transporter, permease subunit	120.824	1.1196	0.162983	0.833473	1	6.91677	0.16	#N/A	#N/A	#N/A
cg2151	Cgl1961		Conserved hypothetical protein, Similar to phage shock protein A	9491.2	0.919391	-0.12125	0.833098	1	13.2124	-0.12	#N/A	#N/A	#N/A
cg2152	Cgl1962	clgR	Transcriptional activator of Clp protease genes	2306.2	1.02287	0.0326218	0.956143	1	11.1713	0.03	#N/A	#N/A	#N/A
cg2153	Cgl1963		Conserved hypothetical protein, CinA-like protein	928.84	0.866715	-0.206371	0.730011	1	9.85929	-0.21	#N/A	#N/A	#N/A
cg2154	Cgl1964	pgsA2	CDP-diacylglycerol--glycerol-3-phosphate 3-phosphatidyltransferase	864.759	0.981961	-0.0262618	0.966983	1	9.75616	-0.03	#N/A	#N/A	#N/A
cg2155	Cgl1965		Conserved hypothetical protein	2287.55	1.40287	0.488383	0.402485	1	11.1596	0.49	#N/A	#N/A	#N/A
cg2156	Cgl1966		Hypothetical protein	210.534	1.46994	0.555755	0.407061	1	7.71791	0.56	#N/A	#N/A	#N/A
cg2157	Cgl1967	terC	Putative integral membrane export protein, tellurium resistance	3045.69	0.986454	-0.0196756	0.973501	1	11.5726	-0.02	#N/A	#N/A	#N/A
cg2158	Cgl1968	ftsK	Putative DNA segregation ATPase	4223.78	1.05932	0.0831405	0.886012	1	12.0443	0.08	#N/A	#N/A	#N/A
cg2159	Cgl1969		Hypothetical protein	302.159	1.56642	0.64747	0.313344	1	8.23917	0.65	#N/A	#N/A	#N/A
cg2160	Cgl1970		Putative hydrolase of metallo-beta-lactamase superfamily	11714.7	0.869851	-0.201161	0.72638	1	13.516	-0.2	#N/A	#N/A	#N/A
cg2161	Cgl1971	dapA	Dihydrodipicolinate synthase	6088.29	0.903752	-0.146001	0.800176	1	12.5718	-0.15	#N/A	#N/A	#N/A
cg2162	Cgl1972	thyX	Thymidylate synthase	1544.57	1.11473	0.156694	0.790218	1	10.593	0.16	#N/A	#N/A	#N/A
cg2163	Cgl1973	dapB	Dihydrodipicolinate reductase	2527.99	1.07669	0.106608	0.855095	1	11.3038	0.11	#N/A	#N/A	#N/A
cg2165	Cgl1974		Putative secreted protein	702.81	1.23979	0.310091	0.60803	1	9.45699	0.31	#N/A	#N/A	#N/A
cg2166	Cgl1975	gpsI	Polyribonucleotide nucleotidyltransferase	12366.3	0.66985	-0.57809	0.31575	1	13.5941	-0.58	#N/A	#N/A	#N/A
cg2167	Cgl1976	rpsO	30S ribosomal protein S15	12799.7	0.44893	-1.15544	0.0469733	0.86971	13.6438	-1.16	#N/A	#N/A	#N/A
cg2168	Cgl1977	iunH2	Nucleoside hydrolase,inosine-uridine preferring	2385.43	0.738897	-0.436554	0.453716	1	11.22	-0.44	#N/A	#N/A	#N/A
cg2169	Cgl1978	ribF	Riboflavin kinase / FMN adenylyltransferase	1184.78	0.741524	-0.431435	0.465875	1	10.2104	-0.43	#N/A	#N/A	#N/A
cg2170	Cgl1979	truB	Pseudouridylate synthase	338.34	0.684595	-0.546677	0.389082	1	8.40233	-0.55	#N/A	#N/A	#N/A
cg2171	Cgl1980	pptA	Putative phosphopantheteinyl transferase, iron-chelating complex subunit	803.85	1.10446	0.143335	0.812543	1	9.65078	0.14	#N/A	#N/A	#N/A
cg2172	Cgl1981		Serine/threonine-specific protein phosphatase	1258.11	0.901429	-0.149714	0.800524	1	10.297	-0.15	#N/A	#N/A	#N/A
cg2173	Cgl1982	dinF	Putative MATE multidrug efflux protein, multidrug/oligosaccharidyl-lipid/polysaccharide (MOP) flippase	495.144	1.05625	0.0789569	0.90102	1	8.9517	0.08	#N/A	#N/A	#N/A
cg2174	Cgl1983		Exopolyphosphatase-related protein	1809.87	1.01738	0.0248648	0.967147	1	10.8217	0.02	#N/A	#N/A	#N/A
cg2175	Cgl1984	rbfA	Ribosome-binding factor A	1248.92	0.828642	-0.27118	0.646331	1	10.2865	-0.27	#N/A	#N/A	#N/A
cg2176	Cgl1985	infB	Translation initiation factor 2 (GTPase)	18877.9	0.954517	-0.0671565	0.906879	1	14.2044	-0.07	#N/A	#N/A	#N/A
cg2177	Cgl1986		Predicted nucleic-acid-binding protein implicated in transcription termination	6895.38	0.949865	-0.0742053	0.897653	1	12.7514	-0.07	#N/A	#N/A	#N/A
cg2178	Cgl1987	nusA	Putative transcriptional termination/antitermination factor	3492.57	0.496427	-1.01035	0.0837406	1	11.7701	-1.01	#N/A	#N/A	#N/A
cg2179	Cgl1989		Conserved hypothetical protein	958.893	0.698041	-0.518616	0.384203	1	9.90523	-0.52	#N/A	#N/A	#N/A
cg2180	Cgl1988		Putative secreted protein	522.26	1.21292	0.278489	0.65108	1	9.02862	0.28	#N/A	#N/A	#N/A
cg2181	Cgl1990		ABC-type putative dipeptide/oligopeptide transporter, substrate-binding lipoprotein	20301.4	0.54013	-0.888622	0.12424	1	14.3093	-0.89	#N/A	#N/A	#N/A
cg2182	Cgl1991		ABC-type putative dipeptide/oligopeptide transporter, permease subunit	3230.96	0.633831	-0.65783	0.257966	1	11.6577	-0.66	#N/A	#N/A	#N/A
cg2183	Cgl1992		ABC-type putative dipeptide/oligopeptide transporter, permease subunit	3783.62	0.645543	-0.631415	0.276648	1	11.8855	-0.63	#N/A	#N/A	#N/A
cg2184	Cgl1993		ABC-type putative dipeptide/oligopeptide transporter, ATPase subunit	6238.99	0.604702	-0.725704	0.210018	1	12.6071	-0.73	#N/A	#N/A	#N/A
cg2185	Cgl1994	proS	Prolyl-tRNA synthetase	3025	0.661742	-0.59566	0.305721	1	11.5627	-0.6	#N/A	#N/A	#N/A
cg2186	Cgl1995		Conserved hypothetical protein	316.676	0.646616	-0.62902	0.324692	1	8.30687	-0.63	#N/A	#N/A	#N/A
cg2187	Cgl1996		Mg-chelatase, subunit D	142.995	1.04896	0.068966	0.932797	1	7.15982	0.07	#N/A	#N/A	#N/A
cg2188	Cgl1997		Mg-chelatase, subunit I	461.987	1.23502	0.304537	0.623703	1	8.85171	0.3	#N/A	#N/A	#N/A
cg2189	Cgl1998	cysG	Putative uroporphyrinogen III synthase/methyltransferase	615.441	0.726809	-0.460351	0.448912	1	9.26548	-0.46	#N/A	#N/A	#N/A
cg2190	Cgl1999		Conserved hypothetical protein	421.149	0.928127	-0.107606	0.865969	1	8.71819	-0.11	#N/A	#N/A	#N/A
cg2191	Cgl2000		Conserved hypothetical protein	1149.5	0.762837	-0.390553	0.509558	1	10.1668	-0.39	#N/A	#N/A	#N/A
cg2192	Cgl2001	mqo	Malate:quinone oxidoreductase	12467.7	1.35655	0.439942	0.444627	1	13.6059	0.44	#N/A	#N/A	#N/A
cg2193	Cgl2002		Putative lysophospholipase	1034.35	0.957226	-0.0630681	0.916886	1	10.0145	-0.06	#N/A	#N/A	#N/A
cg2194	Cgl2003	mtr	Putative NADPH-dependent mycothiol reductase	2388.81	2.07123	1.05049	0.073758	1	11.2221	1.05	#N/A	#N/A	#N/A
cg2195	Cgl2004		Putative secreted or membrane protein	102453	1.25048	0.322477	0.573944	1	16.6446	0.32	#N/A	#N/A	#N/A
cg2196	Cgl2005		Putative secreted or membrane protein	56778.8	1.34558	0.428231	0.455745	1	15.7931	0.43	#N/A	#N/A	#N/A
cg2197	Cgl2006		Putative membrane protein	3749.89	1.10681	0.146409	0.800597	1	11.8726	0.15	#N/A	#N/A	#N/A
cg2198	Cgl2007	map2	Methionine aminopeptidase	2237.22	0.929011	-0.106232	0.855847	1	11.1275	-0.11	#N/A	#N/A	#N/A
cg2199	Cgl2008	pbp	Putative penicillin-binding protein	1583.65	0.926531	-0.110088	0.851895	1	10.629	-0.11	#N/A	#N/A	#N/A
cg2200	Cgl2009		Two-component system, transcriptional response regulator	306.196	0.968344	-0.0464083	0.947485	1	8.25831	-0.05	#N/A	#N/A	#N/A
cg2201	Cgl2010		Two-component system, sensory histidine kinase	201.595	0.854954	-0.226082	0.741266	1	7.65532	-0.23	#N/A	#N/A	#N/A
cg2202	Cgl2011		ABC-type transporter, permease subunit	12.0241	0.880861	-0.183013	0.967281	1	3.58786	-0.18	#N/A	#N/A	#N/A
cg2204	Cgl2012		ABC-type transporter, ATPase and permease subunit	6.26595	0.176172	-2.50494	0.350214	1	2.64753	-2.5	#N/A	#N/A	#N/A
cg2206	Cgl2014	ispG	4-hydroxy-3-methylbut-2-en-1-yl diphosphate synthase	5803.72	1.34432	0.42688	0.459766	1	12.5028	0.43	#N/A	#N/A	#N/A
cg2207	Cgl2015		Hypothetical zinc metalloprotease	1090.61	0.857681	-0.221487	0.709268	1	10.0909	-0.22	#N/A	#N/A	#N/A
cg2208	Cgl2016	dxr	1-Deoxy-D-xylulose 5-phosphate reductoisomerase	980.893	0.911961	-0.132956	0.824295	1	9.93795	-0.13	#N/A	#N/A	#N/A
cg2211	Cgl2017		Putative membrane protein	7711.3	0.669715	-0.578381	0.316367	1	12.9128	-0.58	#N/A	#N/A	#N/A
cg2212	Cgl2018		ABC-type putative multidrug transporter, permease subunit	937.546	1.18615	0.246291	0.680141	1	9.87275	0.25	#N/A	#N/A	#N/A
cg2213	Cgl2019		ABC-type putative multidrug transporter, ATPase subunit	887.438	0.957458	-0.062719	0.918083	1	9.7935	-0.06	#N/A	#N/A	#N/A
cg2214	Cgl2020		Putative Fe-S-cluster redox enzyme	2421.36	0.996968	-0.00438117	0.994755	1	11.2416	0	#N/A	#N/A	#N/A
cg2215	Cgl2021		Putative membrane protein	1215.56	0.999751	-0.000359904	1	1	10.2474	0	#N/A	#N/A	#N/A
cg2216	Cgl2022	cdsA	Phosphatidate cytidylyltransferase	2173.14	0.94339	-0.0840733	0.885926	1	11.0856	-0.08	#N/A	#N/A	#N/A
cg2217	Cgl2023	frr	Ribosome recycling factor	5521.8	1.0236	0.0336541	0.953838	1	12.4309	0.03	#N/A	#N/A	#N/A
cg2218	Cgl2024	pyrH	Uridylate kinase	5150.49	0.99174	-0.0119658	0.98378	1	12.3305	-0.01	#N/A	#N/A	#N/A
cg2221	Cgl2025	tsf	Translation elongation factor, EF-Ts	21718.5	0.760327	-0.395308	0.491408	1	14.4066	-0.4	#N/A	#N/A	#N/A
cg2222	Cgl2026	rpsB	30S ribosomal protein S2	37457.7	0.57029	-0.810233	0.160163	1	15.193	-0.81	#N/A	#N/A	#N/A
cg2223	Cgl2027		Putative Secreted or membrane protein related to metalloendopeptidases	9.2335	2.46641	1.30241	0.531637	1	3.20688	1.3	#N/A	#N/A	#N/A
cg2224	Cgl2028	xerC	Putative site-specific recombinase	268.816	1.21312	0.278718	0.670415	1	8.07048	0.28	#N/A	#N/A	#N/A
cg2226	Cgl2029		Conserved hypothetical protein, Rossmann-fold nucleotide-binding protein involved in DNA uptake	36.3013	0.449802	-1.15264	0.265576	1	5.18195	-1.15	#N/A	#N/A	#N/A
cg2227	Cgl2030		Putative ATPase with chaperone activity	38.7611	1.13994	0.188956	0.874851	1	5.27654	0.19	#N/A	#N/A	#N/A
cg2228	Cgl2031		Putative endonuclease	6.60828	0.550538	-0.861085	0.761702	1	2.72428	-0.86	#N/A	#N/A	#N/A
cg2229	Cgl2032		Putative excinuclease ATPase subunit	675.524	0.758689	-0.398419	0.510228	1	9.39986	-0.4	#N/A	#N/A	#N/A
cg2230	Cgl2033	rnhB	Ribonuclease HII	526.362	0.789903	-0.340253	0.579639	1	9.03991	-0.34	#N/A	#N/A	#N/A
cg2232	Cgl2034	lepB	Signal peptidase I	1933.07	1.3009	0.379515	0.51634	1	10.9167	0.38	#N/A	#N/A	#N/A
cg2234	Cgl2035		ABC-type putative iron(III) dicitrate transporter, substrate-binding lipoprotein	258.475	2.49049	1.31643	0.0459955	0.86971	8.01388	1.32	#N/A	#N/A	#N/A
cg2235	Cgl2037	rplS	50S ribosomal protein L19	13848.1	0.58742	-0.767535	0.183787	1	13.7574	-0.77	#N/A	#N/A	#N/A
cg2236	Cgl2038	thiE	Thiamine-phosphate diphosphorylase	3595.47	1.84528	0.883838	0.129396	1	11.812	0.88	#N/A	#N/A	#N/A
cg2237	Cgl2039	thiO	Putative D-amino acid dehydrogenase, small subunit	6015.41	1.8673	0.900954	0.120756	1	12.5544	0.9	#N/A	#N/A	#N/A
cg2238	Cgl2040	thiS	Sulfur transfer protein involved in thiamine biosynthesis, ThiS-like	1217.77	1.71157	0.775318	0.191114	1	10.25	0.78	#N/A	#N/A	#N/A
cg2239	Cgl2041	thiG	Thiamine biosynthesis protein, ThiG-like	3382.67	1.45821	0.544201	0.348625	1	11.7239	0.54	#N/A	#N/A	#N/A
cg2240	Cgl2042	thiF	Putative Dinucleotide-utilizing enzyme involved in thiamine biosynthesis	2525.1	1.55516	0.637063	0.274743	1	11.3021	0.64	#N/A	#N/A	#N/A
cg2241	Cgl2043	tex	transcriptional accessory protein Tex	2270.23	0.866585	-0.206586	0.72315	1	11.1486	-0.21	#N/A	#N/A	#N/A
cg2242	Cgl2044		Putative transcriptional regulator, LacI-family	114.585	0.693592	-0.527842	0.478274	1	6.84028	-0.53	#N/A	#N/A	#N/A
cg2243	Cgl2045		Putative secondary Na+:2-oxoglutarate/malate/di-,tricarboxylate symporter, divalent anion:Na+ symporter (DASS) family	89.9657	0.796524	-0.328211	0.681982	1	6.4913	-0.33	#N/A	#N/A	#N/A
cg2244	Cgl2046		Lyase class I family	52.9547	0.713801	-0.486405	0.599096	1	5.72669	-0.49	#N/A	#N/A	#N/A
cg2247	Cgl2048		Hypothetical protein	1084.71	1.23012	0.298797	0.614778	1	10.0831	0.3	#N/A	#N/A	#N/A
cg2248	Cgl2049		Putative membrane protein, DedA-family	656.116	0.827278	-0.273556	0.652211	1	9.35781	-0.27	#N/A	#N/A	#N/A
cg2249	Cgl2050	trmD	tRNA (guanine-N1)-methyltransferase	625.312	0.627965	-0.671244	0.269544	1	9.28843	-0.67	#N/A	#N/A	#N/A
cg2250	Cgl2051		Putative secreted protein	523.856	1.40421	0.489758	0.425106	1	9.03303	0.49	#N/A	#N/A	#N/A
cg2251	Cgl2052	rimM	Putative 16S rRNA processing protein, RimM-like	550.059	0.62089	-0.687591	0.261547	1	9.10344	-0.69	#N/A	#N/A	#N/A
cg2252	Cgl2053		Hypothetical protein	121.534	1.37635	0.460843	0.532438	1	6.92521	0.46	#N/A	#N/A	#N/A
cg2253	Cgl2054	rpsP	30S ribosomal protein S16	10105	0.476567	-1.06925	0.0657283	1	13.3028	-1.07	#N/A	#N/A	#N/A
cg2254	Cgl2055		Putative ankyrin repeat containing protein	644.353	1.12194	0.165994	0.785832	1	9.33171	0.17	#N/A	#N/A	#N/A
cg2255	Cgl2056		ABC-type putative daunorubicin transporter, permease subunit	129.448	1.55773	0.639449	0.37811	1	7.01623	0.64	#N/A	#N/A	#N/A
cg2256	Cgl2057		ABC-type putative daunorubicin transporter, ATPase subunit	218.718	0.909541	-0.13679	0.842715	1	7.77292	-0.14	#N/A	#N/A	#N/A
cg2257	Cgl2058	srp	Putative signal recognition particle GTPase	6335.78	0.784633	-0.349911	0.544071	1	12.6293	-0.35	#N/A	#N/A	#N/A
[truncated: 1,073 more rows]

## Sheet: S5
Table S5. DESeq differential gene expression analysis of Corynebacterium glutamicum C1*cultivated in CGXII minimal medium with 40 g L-1 glucose in presence and absence of 3 mM indole-alanine
Locus	Alternative locus	Gene	Gene product	Base mean	Fold change	M-value (log2 fold change)	Standard error	Wald statistic	P-value	Adjusted P-value	A-value (log2 baseMean)	M-value NONE (padj>0.01)	M-value NONE (1>m>-1)	M-value UP (padj<=0.01 and m>=1)	M-value DOWN (padj<=0.01 and m<=-1)
cg0018	cgc1_0018		uncharacterized membrane protein	595.67	41.1803	5.36388	0.180021	29.7958	4.42683e-195	5.53575e-192	9.21837	#N/A	#N/A	5.36	#N/A
cg4019	cgc1_4019		hypothetical protein	37691.2	11.8905	3.57174	0.0953195	37.4712	2.71115e-307	6.78058e-304	15.2019	#N/A	#N/A	3.57	#N/A
cg1470	cgc1_1470		hypothetical protein	113.637	5.98114	2.58042	0.239934	10.7547	5.6304e-27	2.27123e-25	6.82829	#N/A	#N/A	2.58	#N/A
cg0762	cgc1_0762	prpC2	methylcitrate synthase, involved in propionate catabolism	488.613	5.93474	2.56918	0.143701	17.8786	1.73061e-71	3.93477e-69	8.93255	#N/A	#N/A	2.57	#N/A
cg0760	cgc1_0760	prpB2	methylisocitrate lyase, involved in propionate metabolism	384.279	5.76687	2.52779	0.146862	17.212	2.15876e-66	4.26537e-64	8.58601	#N/A	#N/A	2.53	#N/A
cg0759	cgc1_0759	prpD2	methylcitrate dehydratase, involved in propionate catabolism	951.791	5.20047	2.37864	0.130353	18.2477	2.15738e-74	5.39562e-72	9.8945	#N/A	#N/A	2.38	#N/A
cg2560	cgc1_2560	aceA	isocitrate lyase	1722.51	5.05653	2.33815	0.104109	22.4586	1.05528e-111	4.39877e-109	10.7503	#N/A	#N/A	2.34	#N/A
cg3303	cgc1_3303		putative PadR-family transcriptional regulator	1109.91	4.7864	2.25894	0.096973	23.2945	5.03604e-120	3.14878e-117	10.1162	#N/A	#N/A	2.26	#N/A
cg2837	cgc1_2837	sucC	succinate-CoA ligase (ADP-forming), beta subunit	2864.65	4.69349	2.23066	0.104727	21.2999	1.13841e-100	4.06738e-98	11.4841	#N/A	#N/A	2.23	#N/A
cg2962	cgc1_2962		putative enzyme synthesing extracellular polysaccharides	103.614	4.33991	2.11767	0.359272	5.89433	3.76195e-09	2.88609e-08	6.69507	#N/A	#N/A	2.12	#N/A
cg2966	cgc1_2966	phe	putative phenol 2-monooxygenase	464.04	4.23241	2.08148	0.121458	17.1375	7.79106e-66	1.39182e-63	8.85811	#N/A	#N/A	2.08	#N/A
cg2836	cgc1_2836	sucD	succinate-CoA ligase (ADP-forming), alpha subunit	2482.26	4.16742	2.05915	0.08749	23.5359	1.75182e-122	1.46043e-119	11.2774	#N/A	#N/A	2.06	#N/A
cg0569	cgc1_0569		cation transporting ATPase	495.123	4.14352	2.05086	0.119163	17.2104	2.2171e-66	4.26537e-64	8.95164	#N/A	#N/A	2.05	#N/A
cg1279	cgc1_1279		putative secreted protein	369.227	4.13936	2.04941	0.161457	12.6932	6.45057e-37	4.48136e-35	8.52837	#N/A	#N/A	2.05	#N/A
cg4028	cgc1_4028		hypothetical protein	57.4129	4.13712	2.04863	0.264094	7.75718	8.68353e-15	1.28506e-13	5.8433	#N/A	#N/A	2.05	#N/A
cg3226	cgc1_3226		putative MFS-type L-lactate permease	307.906	4.13665	2.04846	0.314198	6.51966	7.04668e-11	6.72662e-10	8.26635	#N/A	#N/A	2.05	#N/A
cg3402	cgc1_3402		copper chaperone	54.3281	4.08301	2.02963	0.277092	7.32478	2.39297e-13	3.00745e-12	5.76363	#N/A	#N/A	2.03	#N/A
cg3169	cgc1_3169	pck	phosphoenolpyruvate carboxykinase (GTP)	5534.27	3.99412	1.99788	0.0883705	22.608	3.61838e-113	1.80991e-110	12.4342	#N/A	#N/A	2	#N/A
cg0192	cgc1_0192		hypothetical protein	115.793	3.92651	1.97325	0.227539	8.67212	4.24151e-18	7.57715e-17	6.8554	#N/A	#N/A	1.97	#N/A
cg3202	cgc1_3202	farR	transcriptional regulator. GntR-family	523.712	3.67541	1.87791	0.133483	14.0685	5.93401e-45	6.7459e-43	9.03263	#N/A	#N/A	1.88	#N/A
cg3327	cgc1_3327	dps	starvation-inducible DNA-binding protein	783.255	3.60747	1.85099	0.124171	14.9067	2.97982e-50	4.1403e-48	9.61334	#N/A	#N/A	1.85	#N/A
cg0175	cgc1_0175		putative secreted protein	147.704	3.59861	1.84744	0.187398	9.85838	6.30567e-23	1.71418e-21	7.20656	#N/A	#N/A	1.85	#N/A
cg0012	cgc1_0012	ssuR	transcriptional activator of sulfonate(ester) utilization	120.934	3.57952	1.83977	0.208885	8.80757	1.27883e-18	2.423e-17	6.91808	#N/A	#N/A	1.84	#N/A
cg0797	cgc1_0797	prpB1	putative (methyl)isocitrate lyase	247.892	3.53065	1.81993	0.167225	10.8832	1.38659e-27	5.77978e-26	7.95357	#N/A	#N/A	1.82	#N/A
cg2559	cgc1_2559	aceB	malate synthase	2973.21	3.45573	1.78899	0.0919002	19.4666	2.10648e-84	5.85368e-82	11.5378	#N/A	#N/A	1.79	#N/A
cg1393	cgc1_1393		putative acetyltransferase, GNAT family	47.5349	3.44083	1.78276	0.318593	5.59572	2.19703e-08	1.53485e-07	5.57092	#N/A	#N/A	1.78	#N/A
cg0798	cgc1_0798	prpC1	putative (methyl)citrate synthase	538.11	3.39426	1.7631	0.116956	15.0748	2.3713e-51	3.4886e-49	9.07176	#N/A	#N/A	1.76	#N/A
cg1328	cgc1_1328		putative heavy-metal ion transporting P-type ATPase	296.435	3.29864	1.72187	0.14603	11.7912	4.33365e-32	2.35619e-30	8.21157	#N/A	#N/A	1.72	#N/A
cg3367	cgc1_3367		ABC-type multidrug transport system, ATPase	164.25	3.29482	1.7202	0.180504	9.52998	1.57321e-21	3.89563e-20	7.35975	#N/A	#N/A	1.72	#N/A
cg0120	cgc1_0120		putative hydrolase	256.641	3.16973	1.66436	0.146987	11.3232	1.00777e-29	4.58259e-28	8.00361	#N/A	#N/A	1.66	#N/A
cg0796	cgc1_0796	prpD1	putative (2-methyl) citrate dehydratase	342.229	3.1492	1.65499	0.139669	11.8493	2.16909e-32	1.22423e-30	8.41882	#N/A	#N/A	1.65	#N/A
cg3195	cgc1_3195		putative flavin-containing monooxygenase	17534.3	3.04034	1.60423	0.0762799	21.0309	3.42437e-98	1.07054e-95	14.0979	#N/A	#N/A	1.6	#N/A
cg2500	cgc1_2500		putative transcriptional regulator. ArsR-family	568.371	3.01953	1.59432	0.124359	12.8203	1.26173e-37	9.01593e-36	9.15069	#N/A	#N/A	1.59	#N/A
cg0464	cgc1_0464		putative Cu2+ transporting P-type ATPase	129.774	3.01794	1.59356	0.208055	7.65933	1.86905e-14	2.65596e-13	7.01986	#N/A	#N/A	1.59	#N/A
cg1327	cgc1_1327		putative transcriptional regulator, Crp-family	551.077	2.89768	1.5349	0.114736	13.3776	8.17433e-41	7.30142e-39	9.10611	#N/A	#N/A	1.53	#N/A
cg1635	cgc1_1635		putative membrane protein	336.067	2.85593	1.51396	0.14238	10.6333	2.08635e-26	8.02762e-25	8.3926	#N/A	#N/A	1.51	#N/A
cg1471	cgc1_1471		hypothetical protein	23.9017	2.84882	1.51037	0.344195	4.3881	1.14343e-05	5.20897e-05	4.57904	#N/A	#N/A	1.51	#N/A
cg3261	cgc1_3261		Putative transcriptional regulator, GntR-family	81.8228	2.78363	1.47697	0.238078	6.20371	5.51473e-10	4.73963e-09	6.35443	#N/A	#N/A	1.48	#N/A
cg0316	cgc1_0316		Putative secreted protein	52.9938	2.79796	1.48437	0.258961	5.73203	9.92367e-09	7.21485e-08	5.72775	#N/A	#N/A	1.48	#N/A
cg3326	cgc1_3326		Hypothetical protein	44.0385	2.78039	1.47529	0.278641	5.29457	1.19294e-07	7.49633e-07	5.46069	#N/A	#N/A	1.48	#N/A
cg2772	cgc1_2772	clpS	Putative ATP-dependent Clp protease adaptor protein ClpS	253.617	2.67569	1.41991	0.200502	7.08176	1.4233e-12	1.648e-11	7.98651	#N/A	#N/A	1.42	#N/A
cg0905	cgc1_0905	psp2	Putative secreted protein	366.803	2.62948	1.39478	0.143231	9.73797	2.07656e-22	5.40987e-21	8.51886	#N/A	#N/A	1.39	#N/A
cg0663	cgc1_0663	cma	Cyclopropane-fatty-acyl-phospholipid synthase	826.973	2.57661	1.36548	0.104107	13.1161	2.66208e-39	2.21929e-37	9.6917	#N/A	#N/A	1.37	#N/A
cg1374	cgc1_1374		Conserved hypothetical protein	40.7546	2.59001	1.37296	0.322095	4.26258	2.02077e-05	8.74386e-05	5.34889	#N/A	#N/A	1.37	#N/A
cg1150	cgc1_1150		Putative NADPH-dependent FMN reductase	34.2232	2.58347	1.36931	0.326201	4.19775	2.69585e-05	0.000114471	5.0969	#N/A	#N/A	1.37	#N/A
cg2432	cgc1_2432		Conserved hypothetical protein, MUTT/NUDIX-family	44.1703	2.57481	1.36447	0.318177	4.28839	1.79972e-05	7.8662e-05	5.465	#N/A	#N/A	1.36	#N/A
cg2250	cgc1_2250		Putative secreted protein	424.83	2.54495	1.34764	0.139476	9.66217	4.36517e-22	1.11401e-20	8.73074	#N/A	#N/A	1.35	#N/A
cg3280	cgc1_3280		uncharacterized secreted protein	72.2246	2.5321	1.34034	0.245082	5.46892	4.52778e-08	3.03592e-07	6.17442	#N/A	#N/A	1.34	#N/A
cg3096	cgc1_3096	ald	acetaldehyde dehydrogenase (acetylating)	18239.7	2.5071	1.32602	0.0892947	14.8499	6.96229e-50	9.16457e-48	14.1548	#N/A	#N/A	1.33	#N/A
cg1147	cgc1_1147	ssuI	NAD(P)H-dependent FMN reductase	65.7182	2.50739	1.32618	0.248277	5.34156	9.21496e-08	5.87924e-07	6.03822	#N/A	#N/A	1.33	#N/A
cg3281	cgc1_3281	copB	cation transport ATPases	117.189	2.49706	1.32023	0.200936	6.57041	5.01761e-11	4.84519e-10	6.87269	#N/A	#N/A	1.32	#N/A
cg1447	cgc1_1447		Putative secondary Co2+/Zn2+/Cd2+ efflux transporter, cation diffusion facilitator (CDF) family	377.969	2.47317	1.30636	0.141698	9.21934	2.98931e-20	6.38996e-19	8.56213	#N/A	#N/A	1.31	#N/A
cg2999	cgc1_2999		Putative ferredoxin reductase	1247.35	2.46948	1.30421	0.101592	12.8377	1.00878e-37	7.42047e-36	10.2847	#N/A	#N/A	1.3	#N/A
cg0662	cgc1_0662		Conserved hypothetical protein, putative FAD/FMN-containing dehydrogenase	638.926	2.45177	1.29383	0.127819	10.1223	4.39733e-24	1.29385e-22	9.31951	#N/A	#N/A	1.29	#N/A
cg1392	cgc1_1392		Putative transcriptional regulator, HTH_3-family	84.2295	2.44662	1.29079	0.219644	5.87674	4.18435e-09	3.17123e-08	6.39625	#N/A	#N/A	1.29	#N/A
cg3269	cgc1_3269		Putative membrane protein, putative pseudogene	36.7318	2.43529	1.2841	0.297034	4.32306	1.53878e-05	6.82923e-05	5.19896	#N/A	#N/A	1.28	#N/A
cg2613	cgc1_2613	mdh	Malate dehydrogenase	2139.48	2.41806	1.27385	0.0935895	13.611	3.4431e-42	3.44448e-40	11.063	#N/A	#N/A	1.27	#N/A
cg1484	cgc1_1484		Putative secreted protein	243.247	2.40779	1.26771	0.157511	8.04837	8.39024e-16	1.29531e-14	7.92628	#N/A	#N/A	1.27	#N/A
cg1329	cgc1_1329	ctpC	Putative Cd2+ transporting P-type ATPase	118.355	2.40642	1.26689	0.215683	5.87384	4.25818e-09	3.21743e-08	6.88698	#N/A	#N/A	1.27	#N/A
cg3282	cgc1_3282		Cation transport atpase	31.7089	2.41057	1.26937	0.320765	3.95733	7.57937e-05	0.000296187	4.98681	#N/A	#N/A	1.27	#N/A
cg3272	cgc1_3272		Putative membrane protein	109.144	2.39163	1.258	0.19751	6.36927	1.89933e-10	1.7211e-09	6.77009	#N/A	#N/A	1.26	#N/A
cg2839	cgc1_2839		Conserved hypothetical protein	116.995	2.3271	1.21853	0.204015	5.97275	2.33293e-09	1.84059e-08	6.87031	#N/A	#N/A	1.22	#N/A
cg3283	cgc1_3283		Hypothetical protein	14.3904	2.32844	1.21936	0.384862	3.16832	0.00153323	0.00460721	3.84703	#N/A	#N/A	1.22	#N/A
cg2076	cgc1_2076	ribD	Putative riboflavin specific deaminase	274.687	2.31754	1.21259	0.155676	7.78919	6.7438e-15	1.00394e-13	8.10164	#N/A	#N/A	1.21	#N/A
cg3084	cgc1_3084		Putative flavin-containing monooxygenase	38.4733	2.30543	1.20504	0.29157	4.13292	3.58176e-05	0.000149051	5.26578	#N/A	#N/A	1.21	#N/A
cg1874	cgc1_1874		Putative membrane protein	163.686	2.28943	1.19499	0.16895	7.07303	1.51588e-12	1.7471e-11	7.35479	#N/A	#N/A	1.19	#N/A
cg3087	cgc1_3087		Putative transcriptional regulator, HTH_3-family	20.8949	2.27784	1.18766	0.358325	3.31449	0.000918091	0.00287738	4.38508	#N/A	#N/A	1.19	#N/A
cg0607	cgc1_0607		Putative secreted protein	339.368	2.24268	1.16522	0.136016	8.56683	1.06369e-17	1.86034e-16	8.40671	#N/A	#N/A	1.17	#N/A
cg1383	cgc1_1383		ABC-type putative molybdenum transporter, ATPase subunit	464.012	2.24216	1.16489	0.118831	9.80292	1.09379e-22	2.91019e-21	8.85802	#N/A	#N/A	1.16	#N/A
cg2770	cgc1_2770		Conserved hypothetical protein	282.375	2.23684	1.16146	0.171491	6.77273	1.26377e-11	1.29008e-10	8.14147	#N/A	#N/A	1.16	#N/A
cg0606	cgc1_0606		Putative membrane protein	178.227	2.237	1.16156	0.174446	6.65858	2.76492e-11	2.77714e-10	7.47757	#N/A	#N/A	1.16	#N/A
cg3411	cgc1_3411		Copper chaperone	146.037	2.23516	1.16038	0.181784	6.38329	1.7332e-10	1.57626e-09	7.19019	#N/A	#N/A	1.16	#N/A
cg2380	cgc1_2380		Putative membrane protein	1106.6	2.21976	1.1504	0.12197	9.43182	4.03039e-21	9.50943e-20	10.1119	#N/A	#N/A	1.15	#N/A
cg2748	cgc1_2748		Conserved putative membrane protein	458.299	2.22487	1.15372	0.123603	9.33412	1.01836e-20	2.29452e-19	8.84015	#N/A	#N/A	1.15	#N/A
cg0793	cgc1_0793		Putative secreted protein	244.277	2.21113	1.14479	0.150032	7.6303	2.3421e-14	3.25421e-13	7.93237	#N/A	#N/A	1.14	#N/A
cg1452	cgc1_1452		Hypothetical protein	136.942	2.16848	1.11669	0.21294	5.24413	1.57019e-07	9.76876e-07	7.09742	#N/A	#N/A	1.12	#N/A
cg0344	cgc1_0344	fabG1	3-Oxoacyl-(acyl-carrier protein) reductase	24.3432	2.17636	1.12192	0.343675	3.26448	0.00109667	0.00337779	4.60545	#N/A	#N/A	1.12	#N/A
cg1771	cgc1_1771	qor2	Putative NADPH:quinone reductase, zeta-crystallin	779.04	2.15354	1.10671	0.106122	10.4287	1.83387e-25	6.11533e-24	9.60555	#N/A	#N/A	1.11	#N/A
cg2794	cgc1_2794		Conserved hypothetical protein	856.541	2.16566	1.1148	0.10749	10.3713	3.35067e-25	1.07436e-23	9.74238	#N/A	#N/A	1.11	#N/A
cg1215	cgc1_1215	nadC	Putative nicotinate-nucleotide pyrophosphorylase	1812.2	2.15645	1.10866	0.136585	8.11696	4.77987e-16	7.56611e-15	10.8235	#N/A	#N/A	1.11	#N/A
cg3253	cgc1_3253	mcbR	Global transcriptional repressor of sulfur metabolism, TetR-family	223.231	2.16279	1.11289	0.158289	7.03076	2.05408e-12	2.32455e-11	7.80239	#N/A	#N/A	1.11	#N/A
cg3219	cgc1_3219	ldh	L-Lactate dehydrogenase	1764.37	2.14596	1.10162	0.0884735	12.4514	1.37338e-35	8.80727e-34	10.7849	#N/A	#N/A	1.1	#N/A
cg3255	cgc1_3255	uspA3	Universal stress protein E	2472.01	2.14201	1.09896	0.103495	10.6186	2.44285e-26	9.25693e-25	11.2715	#N/A	#N/A	1.1	#N/A
cg2425	cgc1_2425		Putative permease	390.808	2.1502	1.10447	0.129434	8.53307	1.42518e-17	2.45819e-16	8.61032	#N/A	#N/A	1.1	#N/A
cg3368	cgc1_3368		ABC-type putative multidrug transporter, permease subunit	125.058	2.14924	1.10382	0.180227	6.12462	9.09003e-10	7.57806e-09	6.96645	#N/A	#N/A	1.1	#N/A
cg2472	cgc1_2472		Putative hydrolase or acyltransferase	49.7589	2.14544	1.10127	0.278318	3.95689	7.59308e-05	0.00029626	5.63688	#N/A	#N/A	1.1	#N/A
cg2734	cgc1_2734	pncA	Putative nicotinamidase/pyrazinamidase	443.949	2.13155	1.0919	0.124475	8.77204	1.75463e-18	3.22672e-17	8.79425	#N/A	#N/A	1.09	#N/A
cg1324	cgc1_1324	rosR	Transcriptional regulator, MarR-family	165.405	2.13226	1.09238	0.179421	6.08837	1.14063e-09	9.29225e-09	7.36986	#N/A	#N/A	1.09	#N/A
cg2431	cgc1_2431		Conserved hypothetical protein, contains double-stranded beta-helix domain	42.2657	2.1312	1.09166	0.280907	3.88622	0.000101818	0.000386414	5.40142	#N/A	#N/A	1.09	#N/A
cg0571	cgc1_0571		Hypothetical protein	231.539	2.11553	1.08102	0.15611	6.92475	4.36756e-12	4.74925e-11	7.85511	#N/A	#N/A	1.08	#N/A
cg1478	cgc1_1478		Hypothetical protein	164.533	2.10805	1.07591	0.189646	5.67323	1.40126e-08	1.0013e-07	7.36223	#N/A	#N/A	1.08	#N/A
cg0660	cgc1_0660		Hypothetical protein	20.1956	2.11284	1.07919	0.363093	2.97221	0.00295667	0.00830857	4.33597	#N/A	#N/A	1.08	#N/A
cg2544	cgc1_2544		Putative transcriptional regulator, GntR-family	124.268	2.10393	1.07309	0.190204	5.64178	1.68305e-08	1.19244e-07	6.95731	#N/A	#N/A	1.07	#N/A
cg2434	cgc1_2434		Putative monooxygenase, luciferase	90.0622	2.10133	1.0713	0.21733	4.92938	8.2492e-07	4.56444e-06	6.49285	#N/A	#N/A	1.07	#N/A
cg1740	cgc1_1740		Putative nucleoside-diphosphate-sugar epimerase	951.1	2.08184	1.05786	0.100561	10.5196	7.01798e-26	2.50742e-24	9.89345	#N/A	#N/A	1.06	#N/A
cg1080	cgc1_1080		Putative multicopper oxidase	468.103	2.09086	1.0641	0.117727	9.03868	1.58579e-19	3.14767e-18	8.87068	#N/A	#N/A	1.06	#N/A
cg2793	cgc1_2793		Conserved hypothetical protein	344.636	2.06175	1.04387	0.144036	7.24725	4.2533e-13	5.24015e-12	8.42893	#N/A	#N/A	1.04	#N/A
cg1763	cgc1_1763	sufD	FeS cluster assembly protein, SufD-family	5030.57	2.04208	1.03004	0.0869373	11.848	2.20274e-32	1.22423e-30	12.2965	#N/A	#N/A	1.03	#N/A
cg2451	cgc1_2451		Conserved hypothetical protein	454.917	2.03586	1.02564	0.14973	6.84992	7.38917e-12	7.76484e-11	8.82946	#N/A	#N/A	1.03	#N/A
cg0588	cgc1_0588		Hypothetical protein	91.5085	2.04324	1.03086	0.236017	4.36771	1.25553e-05	5.65386e-05	6.51583	#N/A	#N/A	1.03	#N/A
cg0221	cgc1_0221		Putative transcriptional regulator, LacI-family	48.1362	2.03935	1.02811	0.277478	3.70519	0.000211236	0.000751497	5.58905	#N/A	#N/A	1.03	#N/A
cg3270	cgc1_3270		Putative membrane protein, putative pseudogene (N-terminal fragment)	37.8081	2.03717	1.02656	0.285761	3.59238	0.000327669	0.00111801	5.24062	#N/A	#N/A	1.03	#N/A
cg1247	cgc1_1247		Putative secreted protein	2611.79	2.03441	1.02461	0.0792263	12.9327	2.94354e-38	2.23085e-36	11.3508	#N/A	#N/A	1.02	#N/A
cg1744	cgc1_1744	pacL	Putative cation transporting P-type ATPase	423.13	2.03326	1.0238	0.121437	8.4307	3.43613e-17	5.8066e-16	8.72496	#N/A	#N/A	1.02	#N/A
cg0528	cgc1_0528		Putative secreted protein	431.072	2.02907	1.02082	0.122293	8.3473	6.98436e-17	1.15681e-15	8.75179	#N/A	#N/A	1.02	#N/A
cg1454	cgc1_1454		ABC-type putative aliphatic sulfonates transporter, substrate-binding lipoprotein	884.808	2.02374	1.01702	0.132436	7.67936	1.59888e-14	2.29816e-13	9.78922	#N/A	#N/A	1.02	#N/A
cg1284	cgc1_1284	lipT	Putative carboxylesterase, type B	864.075	2.01439	1.01034	0.101213	9.98228	1.82228e-23	5.12081e-22	9.75501	#N/A	#N/A	1.01	#N/A
cg3408	cgc1_3408		Hypothetical protein	169.604	2.01001	1.0072	0.165911	6.07076	1.27306e-09	1.03039e-08	7.40603	#N/A	#N/A	1.01	#N/A
cg3373	cgc1_3373	cyeR	Redox-sensing transcriptional repressor, ArsR-family	111.926	2.01868	1.01342	0.195546	5.18248	2.18955e-07	1.33238e-06	6.8064	#N/A	#N/A	1.01	#N/A
cg3347	cgc1_3347		Putative secreted or membrane protein	118.954	2.00114	1.00082	0.211181	4.73916	2.14603e-06	1.10437e-05	6.89426	#N/A	#N/A	1	#N/A
cg0286	cgc1_0286		putative membrane protein	227.447	0.213593	-2.22706	0.164647	-13.5263	1.09417e-41	1.01353e-39	7.82938	#N/A	#N/A	#N/A	-2.23
cg1710	cgc1_1710	bacA	undecaprenol kinase	675.621	0.294206	-1.7651	0.119357	-14.7884	1.74149e-49	2.17774e-47	9.40007	#N/A	#N/A	#N/A	-1.77
cg3431	cgc1_3431	rnpA	ribonuclease P	892.047	0.307441	-1.70162	0.128423	-13.2501	4.50583e-40	3.88589e-38	9.80098	#N/A	#N/A	#N/A	-1.7
cg2719	cgc1_2719		putative enterochelin esterase	223.787	0.329454	-1.60185	0.161666	-9.90841	3.82695e-23	1.05178e-21	7.80598	#N/A	#N/A	#N/A	-1.6
cg2096	cgc1_2096		putative membrane protein	587.413	0.332096	-1.59033	0.11434	-13.9087	5.60518e-44	5.84106e-42	9.19823	#N/A	#N/A	#N/A	-1.59
cg2391	cgc1_2391	aroG	3-deoxy-7-phosphoheptulonate synthase	2099.62	0.34319	-1.54292	0.0944594	-16.3342	5.63654e-60	8.81061e-58	11.0359	#N/A	#N/A	#N/A	-1.54
cg2336	cgc1_2336		Putative secreted protein	1253.14	0.357666	-1.48332	0.113632	-13.0537	6.05147e-39	4.88217e-37	10.2913	#N/A	#N/A	#N/A	-1.48
cg1488	cgc1_1488	leuD	3-Isopropylmalate dehydratase, small subunit	476.053	0.36535	-1.45265	0.126611	-11.4733	1.79621e-30	8.47608e-29	8.89498	#N/A	#N/A	#N/A	-1.45
cg0770	cgc1_0770		ABC-type putative iron-siderophore transporter. Permease subunit	41.1117	0.368663	-1.43963	0.290694	-4.95237	7.33134e-07	4.11114e-06	5.36148	#N/A	#N/A	#N/A	-1.44
cg0405	cgc1_0405		ABC-type Fe3+-siderophore transport systems	89.0238	0.375443	-1.41333	0.219727	-6.43223	1.25743e-10	1.16046e-09	6.47612	#N/A	#N/A	#N/A	-1.41
cg2971	cgc1_2971	lmrB	Putative multidrug efflux permease, MFS-type	74.8707	0.375895	-1.4116	0.239517	-5.89352	3.78044e-09	2.8914e-08	6.22633	#N/A	#N/A	#N/A	-1.41
cg3135	cgc1_3135		Putative membrane protein	151.731	0.379934	-1.39618	0.172643	-8.08709	6.11086e-16	9.55204e-15	7.24538	#N/A	#N/A	#N/A	-1.4
cg0215	cgc1_0215	cspA	Cold-shock protein A	3664.19	0.380266	-1.39492	0.129813	-10.7456	6.21817e-27	2.46852e-25	11.8393	#N/A	#N/A	#N/A	-1.39
cg0921	cgc1_0921		Siderophore-interacting protein	22.8829	0.382935	-1.38483	0.337194	-4.10691	4.00988e-05	0.000164136	4.5162	#N/A	#N/A	#N/A	-1.38
cg3432	cgc1_3432	rpmH	50S ribosomal protein L34	1603.62	0.388528	-1.36391	0.118535	-11.5064	1.22461e-30	6.00538e-29	10.6471	#N/A	#N/A	#N/A	-1.36
cg2095	cgc1_2095		Putative membrane protein, yrkO-like	325.673	0.389524	-1.36022	0.15264	-8.91128	5.04488e-19	9.70558e-18	8.34728	#N/A	#N/A	#N/A	-1.36
cg3404	cgc1_3404		ABC-type putative iron(III) dicitrate transporter, substrate-binding lipoprotein	210.803	0.388965	-1.36229	0.16016	-8.50579	1.80364e-17	3.08966e-16	7.71975	#N/A	#N/A	#N/A	-1.36
cg2578	cgc1_2578		Secreted protein, DNA-binding	41.9549	0.390544	-1.35644	0.295003	-4.59806	4.2644e-06	2.10776e-05	5.39077	#N/A	#N/A	#N/A	-1.36
cg2594	cgc1_2594	rpmA	50S ribosomal protein L27	3237.13	0.401999	-1.31474	0.0937998	-14.0164	1.23719e-44	1.34531e-42	11.6605	#N/A	#N/A	#N/A	-1.31
cg2925	cgc1_2925	ptsS	Phosphotransferase system (PTS), sucrose-specific enzyme IIBCA component	1676.05	0.410151	-1.28577	0.0894454	-14.375	7.43186e-47	8.85099e-45	10.7109	#N/A	#N/A	#N/A	-1.29
cg2647	cgc1_2647	tig	Putative Trigger factor,invoved in cell division	3540.15	0.40874	-1.29074	0.0948578	-13.6072	3.63128e-42	3.49301e-40	11.7896	#N/A	#N/A	#N/A	-1.29
cg1290	cgc1_1290	metE	5-Methyltetrahydropteroyltriglutamate-- homocysteine methyltransferase	14873.2	0.410787	-1.28354	0.0773358	-16.5969	7.33259e-62	1.22259e-59	13.8604	#N/A	#N/A	#N/A	-1.28
cg1231	cgc1_1231	chaA	Putative secondary Na+/Ca2+ antiporter, Ca2+:cation antiporter (CaCA) Family	949.68	0.417274	-1.26093	0.103543	-12.1778	4.08075e-34	2.55149e-32	9.8913	#N/A	#N/A	#N/A	-1.26
cg1492	cgc1_1492	gpsA	Glycerol-3-phosphate dehydrogenase (NAD(P)(+))	197.621	0.416778	-1.26265	0.165348	-7.63633	2.23509e-14	3.12288e-13	7.62659	#N/A	#N/A	#N/A	-1.26
cg3430	cgc1_3430		Conserved hypothetical protein	584.965	0.423494	-1.23959	0.117394	-10.5592	4.60425e-26	1.69341e-24	9.19221	#N/A	#N/A	#N/A	-1.24
cg0485	cgc1_0485		Hypothetical protein	8.54328	0.423576	-1.23931	0.404147	-3.06648	0.00216597	0.00626979	3.09479	#N/A	#N/A	#N/A	-1.24
cg2595	cgc1_2595	rplU	50S ribosomal protein L21	6120.56	0.429972	-1.21769	0.101149	-12.0385	2.22903e-33	1.32733e-31	12.5794	#N/A	#N/A	#N/A	-1.22
cg2582	cgc1_2582		Conserved hypothetical protein	866.856	0.429407	-1.21958	0.10916	-11.1724	5.56489e-29	2.48532e-27	9.75965	#N/A	#N/A	#N/A	-1.22
cg2581	cgc1_2581		Putative fructose-2,6-bisphosphatase	869.846	0.431995	-1.21091	0.117652	-10.2923	7.63295e-25	2.38625e-23	9.76462	#N/A	#N/A	#N/A	-1.21
cg0769	cgc1_0769		ABC-type putative iron-siderophore transporter. Permease subunit	11.6945	0.433356	-1.20638	0.388397	-3.10604	0.00189613	0.00558566	3.54776	#N/A	#N/A	#N/A	-1.21
cg2445	cgc1_2445	hmuO	Heme oxygenase (decyclizing)	99.3298	0.437618	-1.19226	0.202731	-5.88099	4.07823e-09	3.10965e-08	6.63415	#N/A	#N/A	#N/A	-1.19
cg0922	cgc1_0922		ABC-type putative iron-siderophore transporter, substrate-binding lipoprotein	26.5728	0.444039	-1.17124	0.327466	-3.57669	0.000347976	0.00117765	4.73188	#N/A	#N/A	#N/A	-1.17
cg2253	cgc1_2253	rpsP	30S ribosomal protein S16	2967.37	0.447298	-1.16069	0.0919232	-12.6268	1.50354e-36	1.01631e-34	11.535	#N/A	#N/A	#N/A	-1.16
cg3395	cgc1_3395	proP	Putative proline/betaine permease, MFS-type	2184.75	0.44651	-1.16324	0.0957492	-12.1488	5.82218e-34	3.55153e-32	11.0933	#N/A	#N/A	#N/A	-1.16
cg2777	cgc1_2777		Conserved putative membrane protein	263.998	0.450551	-1.15024	0.159908	-7.1931	6.33365e-13	7.57916e-12	8.04438	#N/A	#N/A	#N/A	-1.15
cg0899	cgc1_0899	pdxT	pyridoxal 5'-phosphate (PLP) synthase subunit, glutamine amidotransferase	1150.74	0.453417	-1.14109	0.106502	-10.7143	8.72369e-27	3.40905e-25	10.1683	#N/A	#N/A	#N/A	-1.14
cg1109	cgc1_1109	porB	Hypothetical protein	2368.02	0.457685	-1.12757	0.0970028	-11.6241	3.10736e-31	1.58602e-29	11.2095	#N/A	#N/A	#N/A	-1.13
cg2691	cgc1_2691		Conserved hypothetical protein	338.499	0.462253	-1.11325	0.128301	-8.67683	4.06936e-18	7.32192e-17	8.40301	#N/A	#N/A	#N/A	-1.11
cg0898	cgc1_0898	pdxS	pyridoxal 5'-phosphate (PLP) synthase subunit	1373.61	0.466316	-1.10062	0.0964153	-11.4154	3.50276e-30	1.6223e-28	10.4238	#N/A	#N/A	#N/A	-1.1
cg0989	cgc1_0989	rpsN	30S ribosomal protein S14	5919.72	0.467342	-1.09745	0.104386	-10.5133	7.49846e-26	2.64136e-24	12.5313	#N/A	#N/A	#N/A	-1.1
cg0990	cgc1_0990	rpmG	50S ribosomal protein L33	5328.61	0.467101	-1.09819	0.11598	-9.46886	2.82916e-21	6.73879e-20	12.3795	#N/A	#N/A	#N/A	-1.1
cg3216	cgc1_3216	gntP	Putative secondary gluconate symporter. Gluconate:H+ symporter (gntp) family	375.23	0.468419	-1.09413	0.141338	-7.74123	9.84605e-15	1.44853e-13	8.55163	#N/A	#N/A	#N/A	-1.09
cg3374	cgc1_3374		Putative NADH-dependent flavin oxidoreductase	143.484	0.469394	-1.09113	0.187485	-5.81982	5.89093e-09	4.39797e-08	7.16474	#N/A	#N/A	#N/A	-1.09
cg3330	cgc1_3330		Putative secreted protein	66.9958	0.47194	-1.08333	0.257044	-4.21455	2.50273e-05	0.00010718	6.066	#N/A	#N/A	#N/A	-1.08
cg0216	cgc1_0216		Putative membrane protein	44.5066	0.473512	-1.07853	0.276404	-3.90199	9.5405e-05	0.000364592	5.47595	#N/A	#N/A	#N/A	-1.08
cg1564	cgc1_1564	rpmI	50S ribosomal protein L35	2468.85	0.47628	-1.07012	0.101806	-10.5114	7.65661e-26	2.65961e-24	11.2696	#N/A	#N/A	#N/A	-1.07
cg0924	cgc1_0924		ABC-type putative iron-siderophore transporter. Substrate-binding lipoprotein	356.977	0.476201	-1.07036	0.133214	-8.03489	9.36626e-16	1.43712e-14	8.47969	#N/A	#N/A	#N/A	-1.07
cg1506	cgc1_1506		Putative membrane protein	1014.37	0.478445	-1.06357	0.0967097	-10.9976	3.92469e-28	1.69236e-26	9.98636	#N/A	#N/A	#N/A	-1.06
cg0988	cgc1_0988	rpsR	30S ribosomal protein S18	5516.48	0.480889	-1.05622	0.0970917	-10.8786	1.45746e-27	5.97559e-26	12.4295	#N/A	#N/A	#N/A	-1.06
cg2178	cgc1_2178	nusA	Putative transcriptional termination/antitermination factor	1132.46	0.480427	-1.05761	0.0998269	-10.5945	3.16148e-26	1.18013e-24	10.1453	#N/A	#N/A	#N/A	-1.06
cg2773	cgc1_2773		Hypothetical protein, with SCP/PR1 domain	348.214	0.479937	-1.05908	0.13885	-7.62752	2.39312e-14	3.30673e-13	8.44383	#N/A	#N/A	#N/A	-1.06
cg3214	cgc1_3214		Conserved hypothetical protein	1325.06	0.484251	-1.04617	0.0904178	-11.5704	5.82033e-31	2.91133e-29	10.3718	#N/A	#N/A	#N/A	-1.05
cg0499	cgc1_0499		Hypothetical protein	272.867	0.48344	-1.04859	0.151458	-6.9233	4.41247e-12	4.77732e-11	8.09205	#N/A	#N/A	#N/A	-1.05
cg3232	cgc1_3232		Putative secreted phosphohydrolases, ICC-family	41.5584	0.48339	-1.04874	0.284457	-3.68681	0.000227083	0.000801036	5.37707	#N/A	#N/A	#N/A	-1.05
cg1565	cgc1_1565	rplT	50S ribosomal protein L20	3267.71	0.485242	-1.04322	0.0827126	-12.6126	1.79859e-36	1.18375e-34	11.6741	#N/A	#N/A	#N/A	-1.04
cg2235	cgc1_2235	rplS	50S ribosomal protein L19	4624.77	0.486312	-1.04004	0.100858	-10.312	6.21936e-25	1.96894e-23	12.1752	#N/A	#N/A	#N/A	-1.04
cg0095	cgc1_0095	bioB	Biotin synthase	277.155	0.485322	-1.04299	0.153467	-6.79615	1.07449e-11	1.11046e-10	8.11455	#N/A	#N/A	#N/A	-1.04
cg0991	cgc1_0991	rpmB	50S ribosomal protein L28	6026.06	0.49035	-1.02812	0.101302	-10.149	3.34624e-24	9.96304e-23	12.557	#N/A	#N/A	#N/A	-1.03
cg1537	cgc1_1537	ptsG	Phosphotransferase system (PTS), glucose-specific enzyme IIBCA component	5355.63	0.493056	-1.02018	0.111578	-9.14317	6.06458e-20	1.23313e-18	12.3868	#N/A	#N/A	#N/A	-1.02
cg3134	cgc1_3134		ABC-type putative cobalt/sugar transporter, permease subunit	93.6674	0.492763	-1.02103	0.212044	-4.8152	1.47054e-06	7.74279e-06	6.54948	#N/A	#N/A	#N/A	-1.02
cg1248	cgc1_1248		Putative GTPase, probably involved in stress response	3930.74	0.495138	-1.0141	0.0862728	-11.7546	6.69144e-32	3.48652e-30	11.9406	#N/A	#N/A	#N/A	-1.01
cg1419	cgc1_1419		Putative secondary Na+/bile acid symporter, bile acid:Na+ symporter (BASS) family	77.3629	0.497182	-1.00816	0.228039	-4.42098	9.82565e-06	4.53394e-05	6.27357	#N/A	#N/A	#N/A	-1.01
cg3429	cgc1_3429		Putative 60 KD inner membrane protein, SpoIIIJ homolog, cytochrome oxidase biogenesis (Oxa1) family	1693.81	0.5235	-0.933739	0.08863	-10.5352	5.94276e-26	2.15404e-24	10.7261	#N/A	-0.93	#N/A	#N/A
cg0162	cgc1_0162		Putative membrane protein	747.147	0.510039	-0.971321	0.102021	-9.52079	1.7187e-21	4.21418e-20	9.54525	#N/A	-0.97	#N/A	#N/A
cg0188	cgc1_0188		Conserved hypothetical protein	1147.45	1.92564	0.945338	0.0998321	9.46928	2.81785e-21	6.73879e-20	10.1642	#N/A	0.95	#N/A	#N/A
cg0697	cgc1_0697		Conserved hypothetical protein	5126.23	1.79015	0.840077	0.0893953	9.39733	5.59658e-21	1.29602e-19	12.3237	#N/A	0.84	#N/A	#N/A
cg1045	cgc1_1045		Conserved hypothetical protein	2741.12	1.81279	0.858215	0.0914001	9.38965	6.02019e-21	1.38133e-19	11.4205	#N/A	0.86	#N/A	#N/A
cg1087	cgc1_1087		Putative membrane protein	1181.82	1.78257	0.833962	0.0903636	9.22896	2.73273e-20	5.89187e-19	10.2068	#N/A	0.83	#N/A	#N/A
cg0416	cgc1_0416		Putative secreted protein, carrying a eukaryotic domain	1427.24	0.524579	-0.930767	0.102201	-9.10724	8.4506e-20	1.70443e-18	10.479	#N/A	-0.93	#N/A	#N/A
cg0867	cgc1_0867		Putative ribosome-associated protein Y (PSrp-1)	6158.09	1.68486	0.752632	0.0834377	9.02029	1.87601e-19	3.6944e-18	12.5883	#N/A	0.75	#N/A	#N/A
cg1246	cgc1_1246		Conserved hypothetical protein	1054.83	1.836	0.876563	0.0978545	8.95782	3.31158e-19	6.42037e-18	10.0428	#N/A	0.88	#N/A	#N/A
cg0161	cgc1_0161		Putative membrane protein	914.572	0.560602	-0.834951	0.0944726	-8.83802	9.74277e-19	1.86005e-17	9.83695	#N/A	-0.83	#N/A	#N/A
cg2496	cgc1_2496		Putative secreted protein	794.16	1.90471	0.929568	0.105849	8.78203	1.6055e-18	2.97434e-17	9.63329	#N/A	0.93	#N/A	#N/A
cg0163	cgc1_0163		Putative membrane protein	650.546	0.511483	-0.967241	0.111166	-8.70086	3.29386e-18	5.96953e-17	9.34551	#N/A	-0.97	#N/A	#N/A
cg2307	cgc1_2307		Putative membrane protein	491.692	0.510591	-0.96976	0.115677	-8.38334	5.14471e-17	8.63552e-16	8.94161	#N/A	-0.97	#N/A	#N/A
cg0967	cgc1_0967		Putative inositol monophosphatase	705.072	1.97177	0.979491	0.118044	8.29767	1.06177e-16	1.73561e-15	9.46163	#N/A	0.98	#N/A	#N/A
cg2308	cgc1_2308		Putative secreted protein	1491.71	0.606924	-0.720412	0.0888293	-8.11007	5.0591e-16	7.95774e-15	10.5428	#N/A	-0.72	#N/A	#N/A
cg0580	cgc1_0580		Conserved hypothetical protein	753.442	1.89051	0.918779	0.115685	7.94207	1.98839e-15	3.01391e-14	9.55735	#N/A	0.92	#N/A	#N/A
cg2184	cgc1_2184		ABC-type putative dipeptide/oligopeptide transporter, ATPase subunit	1540.47	0.625436	-0.677065	0.0857872	-7.89238	2.96479e-15	4.46684e-14	10.5892	#N/A	-0.68	#N/A	#N/A
cg0139	cgc1_0139		Putative transcriptional regulator, DeoR-family	652.801	1.83182	0.87328	0.111846	7.80786	5.81667e-15	8.71108e-14	9.3505	#N/A	0.87	#N/A	#N/A
cg2350	cgc1_2350		Conserved hypothetical protein	1411.92	0.593358	-0.753024	0.0976903	-7.70828	1.27522e-14	1.85426e-13	10.4634	#N/A	-0.75	#N/A	#N/A
cg0177	cgc1_0177		Hypothetical protein	2052.19	1.8136	0.858856	0.111508	7.70217	1.3377e-14	1.93387e-13	11.0029	#N/A	0.86	#N/A	#N/A
cg2579	cgc1_2579		Conserved hypothetical protein, DegV-family	589.481	0.568713	-0.814228	0.10638	-7.65398	1.94855e-14	2.75329e-13	9.2033	#N/A	-0.81	#N/A	#N/A
cg3264	cgc1_3264		Conserved hypothetical protein	2337.72	1.5658	0.646902	0.0849179	7.61796	2.57714e-14	3.54145e-13	11.1909	#N/A	0.65	#N/A	#N/A
cg1718	cgc1_1718		Phospholipid-binding protein	343.984	1.91247	0.935435	0.124829	7.49372	6.69468e-14	9.05048e-13	8.4262	#N/A	0.94	#N/A	#N/A
cg0753	cgc1_0753		Putative secreted protein	945.683	0.550042	-0.862386	0.115372	-7.47481	7.73145e-14	1.03403e-12	9.88521	#N/A	-0.86	#N/A	#N/A
cg2464	cgc1_2464		Conserved hypothetical protein	3059.6	0.638676	-0.646843	0.0866923	-7.46137	8.56288e-14	1.13914e-12	11.5791	#N/A	-0.65	#N/A	#N/A
cg2195	cgc1_2195		Putative secreted or membrane protein	38364.9	1.5723	0.652874	0.0876356	7.44988	9.34253e-14	1.23628e-12	15.2275	#N/A	0.65	#N/A	#N/A
cg2342	cgc1_2342		Putative oxidoreductase	3137.41	1.52404	0.607904	0.0823	7.38645	1.50804e-13	1.94413e-12	11.6154	#N/A	0.61	#N/A	#N/A
cg0807	cgc1_0807		Conserved hypothetical protein	469.154	1.89647	0.923316	0.125044	7.38392	1.53693e-13	1.97122e-12	8.87392	#N/A	0.92	#N/A	#N/A
cg3212	cgc1_3212		Putative carboxymuconolactone decarboxylase subunit	622.855	1.9307	0.949127	0.129702	7.31773	2.52205e-13	3.15383e-12	9.28275	#N/A	0.95	#N/A	#N/A
cg2558	cgc1_2558		Putative aldose 1-epimerase	1327.81	1.57376	0.654212	0.0898691	7.2796	3.34799e-13	4.14521e-12	10.3748	#N/A	0.65	#N/A	#N/A
cg0494	cgc1_0494		Conserved hypothetical protein	2262.78	0.559533	-0.837704	0.116394	-7.19714	6.14875e-13	7.429e-12	11.1439	#N/A	-0.84	#N/A	#N/A
cg2079	cgc1_2079		Conserved hypothetical protein, chlorite dismutase family	2510.71	1.55534	0.637228	0.0892562	7.13932	9.37932e-13	1.10649e-11	11.2939	#N/A	0.64	#N/A	#N/A
cg1068	cgc1_1068		Putative oxidoreductase	565.341	1.77657	0.829092	0.116481	7.11786	1.09616e-12	1.27512e-11	9.14298	#N/A	0.83	#N/A	#N/A
cg2890	cgc1_2890		Hypothetical protein, putative amino acid processing enzyme	676.972	1.72911	0.790028	0.112348	7.03195	2.03672e-12	2.31538e-11	9.40295	#N/A	0.79	#N/A	#N/A
cg1230	cgc1_1230		Conserved hypothetical protein	1518.47	0.593471	-0.752751	0.107243	-7.01914	2.23242e-12	2.49254e-11	10.5684	#N/A	-0.75	#N/A	#N/A
cg0493	cgc1_0493		Hypothetical protein	4133.68	0.581188	-0.782922	0.112253	-6.97462	3.06708e-12	3.37919e-11	12.0132	#N/A	-0.78	#N/A	#N/A
cg0297	cgc1_0297		Conserved hypothetical protein, DUF149-family	1586.12	0.623965	-0.680462	0.0991355	-6.86396	6.69784e-12	7.13793e-11	10.6313	#N/A	-0.68	#N/A	#N/A
cg3101	cgc1_3101		Putative permease	1241.79	0.650242	-0.62095	0.0905854	-6.85486	7.13837e-12	7.56485e-11	10.2782	#N/A	-0.62	#N/A	#N/A
cg0092	cgc1_0092		Putative membrane protein	892.086	0.59591	-0.746833	0.109014	-6.85081	7.34316e-12	7.74905e-11	9.80104	#N/A	-0.75	#N/A	#N/A
cg1662	cgc1_1662		Putative secreted protein	479.32	0.564318	-0.825421	0.121013	-6.82094	9.04468e-12	9.42531e-11	8.90484	#N/A	-0.83	#N/A	#N/A
cg1088	cgc1_1088		ABC-type putative multidrug transporter, ATPase and permease subunit	657.912	1.7349	0.794854	0.116787	6.80603	1.00332e-11	1.0412e-10	9.36175	#N/A	0.79	#N/A	#N/A
cg1360	cgc1_1360		Putative membrane protein	380.573	0.547501	-0.869066	0.128083	-6.78516	1.15961e-11	1.19349e-10	8.57203	#N/A	-0.87	#N/A	#N/A
cg0980	cgc1_0980		Putative secreted protein, related to metalloendopeptidases	3853.95	0.591511	-0.757523	0.111749	-6.77881	1.21167e-11	1.24196e-10	11.9121	#N/A	-0.76	#N/A	#N/A
cg1265	cgc1_1265		Conserved hypothetical protein	762.336	1.66959	0.739493	0.109896	6.72903	1.708e-11	1.72944e-10	9.57428	#N/A	0.74	#N/A	#N/A
cg0961	cgc1_0961		Putative hydrolase, alpha/beta-fold	1514.59	1.54093	0.623805	0.0931786	6.69472	2.16084e-11	2.17914e-10	10.5647	#N/A	0.62	#N/A	#N/A
cg2994	cgc1_2994		Putative secreted or membrane protein	629.894	0.608749	-0.716079	0.107798	-6.64278	3.07816e-11	3.06712e-10	9.29896	#N/A	-0.72	#N/A	#N/A
cg2397	cgc1_2397		Putative membrane protein	653.008	0.564233	-0.825637	0.124458	-6.63388	3.26976e-11	3.24511e-10	9.35096	#N/A	-0.83	#N/A	#N/A
cg2692	cgc1_2692		Putative thioesterase	526.136	0.603621	-0.728284	0.11052	-6.5896	4.41026e-11	4.32552e-10	9.03929	#N/A	-0.73	#N/A	#N/A
cg0658	cgc1_0658		Putative membrane protein	1247.44	0.661336	-0.596544	0.0905898	-6.58511	4.54536e-11	4.4406e-10	10.2848	#N/A	-0.6	#N/A	#N/A
cg2196	cgc1_2196		Putative secreted or membrane protein	26282.2	1.52513	0.608933	0.092536	6.58051	4.68851e-11	4.56263e-10	14.6818	#N/A	0.61	#N/A	#N/A
cg0009	cgc1_0009		Putative membrane protein	333.418	0.546995	-0.870401	0.133336	-6.52789	6.6703e-11	6.39173e-10	8.38119	#N/A	-0.87	#N/A	#N/A
cg0947	cgc1_0947		Conserved hypothetical protein	1425.72	1.51401	0.598371	0.0919313	6.50889	7.57099e-11	7.19964e-10	10.4775	#N/A	0.6	#N/A	#N/A
cg1228	cgc1_1228		ABC-type putative cobalt transporter, ATPase subunit	4817.76	0.663391	-0.592069	0.0911858	-6.493	8.41439e-11	7.97136e-10	12.2341	#N/A	-0.59	#N/A	#N/A
cg1759	cgc1_1759		Putative metal-sulfur cluster biosynthetic enzyme	1877.87	1.51989	0.603963	0.0931097	6.48658	8.78093e-11	8.22514e-10	10.8749	#N/A	0.6	#N/A	#N/A
cg0133	cgc1_0133		Putative p-aminobenzoyl-glutamate transporter, anion permease ArsB/NhaD family	580.644	0.534403	-0.904	0.140105	-6.45229	1.10176e-10	1.02435e-09	9.18151	#N/A	-0.9	#N/A	#N/A
cg2957	cgc1_2957		Conserved hypothetical protein	418.787	1.82631	0.868929	0.135878	6.39493	1.6062e-10	1.47146e-09	8.71007	#N/A	0.87	#N/A	#N/A
cg2583	cgc1_2583		Hypothetical protein	197.843	0.503962	-0.988613	0.156366	-6.32241	2.57514e-10	2.3084e-09	7.62821	#N/A	-0.99	#N/A	#N/A
cg1171	cgc1_1171		Putative GTPase	866.108	0.634112	-0.657191	0.103981	-6.3203	2.61049e-10	2.33173e-09	9.7584	#N/A	-0.66	#N/A	#N/A
cg3372	cgc1_3372		Conserved hypothetical protein	596.841	1.61364	0.690323	0.109933	6.27948	3.39712e-10	3.01284e-09	9.2212	#N/A	0.69	#N/A	#N/A
cg0047	cgc1_0047		Conserved hypothetical protein	2774.63	1.45275	0.53879	0.0863108	6.24243	4.30816e-10	3.7806e-09	11.4381	#N/A	0.54	#N/A	#N/A
cg3120	cgc1_3120		Conserved hypothetical protein	792.852	1.62595	0.701283	0.112411	6.23856	4.41613e-10	3.8618e-09	9.63091	#N/A	0.7	#N/A	#N/A
cg4014	cgc1_4014		conserved hypothetical protein, possibly involved in stress response	334.854	0.564379	-0.825263	0.132896	-6.20985	5.30351e-10	4.58965e-09	8.38739	#N/A	-0.83	#N/A	#N/A
cg3142	cgc1_3142		Putative membrane protein	320.247	1.8819	0.912189	0.146997	6.20548	5.45296e-10	4.70271e-09	8.32304	#N/A	0.91	#N/A	#N/A
cg2910	cgc1_2910		Putative transcriptional regulator, LacI-family	566.028	1.58498	0.664465	0.107566	6.17729	6.52111e-10	5.58538e-09	9.14473	#N/A	0.66	#N/A	#N/A
cg1165	cgc1_1165		Conserved putative membrane protein	467.993	0.595311	-0.748286	0.121157	-6.17619	6.56669e-10	5.60522e-09	8.87034	#N/A	-0.75	#N/A	#N/A
cg1735	cgc1_1735		Secreted cell wall-associated hydrolase (invasion-associated protein)	1871.68	1.50745	0.592112	0.096201	6.15494	7.51046e-10	6.34584e-09	10.8701	#N/A	0.59	#N/A	#N/A
cg1227	cgc1_1227		Putative membrane protein	2015.92	0.65664	-0.606826	0.0993407	-6.10854	1.00548e-09	8.32688e-09	10.9772	#N/A	-0.61	#N/A	#N/A
cg2390	cgc1_2390		Putative membrane protein	239.223	0.514119	-0.959826	0.157165	-6.10713	1.01438e-09	8.34888e-09	7.90221	#N/A	-0.96	#N/A	#N/A
cg1683	cgc1_1683		DNA/RNA helicase, superfamily II	1349.65	1.51183	0.596299	0.0976645	6.10558	1.02428e-09	8.3991e-09	10.3984	#N/A	0.6	#N/A	#N/A
cg1590	cgc1_1590		Conserved putative secreted protein	283.933	1.86141	0.896397	0.147366	6.08278	1.18113e-09	9.59095e-09	8.14941	#N/A	0.9	#N/A	#N/A
cg2128	cgc1_2128		Putative membrane protein	339.21	1.79043	0.840302	0.138656	6.06032	1.35852e-09	1.09601e-08	8.40604	#N/A	0.84	#N/A	#N/A
cg2306	cgc1_2306		Conserved hypothetical protein	688.394	1.54908	0.631409	0.104648	6.03365	1.60301e-09	1.28498e-08	9.42709	#N/A	0.63	#N/A	#N/A
cg2412	cgc1_2412		Conserved putative membrane protein	642.055	0.586125	-0.770719	0.129128	-5.96866	2.39214e-09	1.88136e-08	9.32655	#N/A	-0.77	#N/A	#N/A
cg2896	cgc1_2896		Putative secreted protein, hypothetical endoglucanase	380.133	1.78428	0.835345	0.140297	5.95412	2.61476e-09	2.05001e-08	8.57036	#N/A	0.84	#N/A	#N/A
cg1458	cgc1_1458		Putative hydrolase, FAA-family	648.049	0.648589	-0.624623	0.10555	-5.91778	3.2632e-09	2.52671e-08	9.33996	#N/A	-0.62	#N/A	#N/A
cg0154	cgc1_0154		Putative hydrolase	331.506	1.82148	0.86511	0.146499	5.90521	3.52192e-09	2.71026e-08	8.37289	#N/A	0.87	#N/A	#N/A
cg1214	cgc1_1214		Putative cysteine desulfurase, AT class IV	2093.11	1.51506	0.599373	0.101969	5.87801	4.15221e-09	3.15644e-08	11.0314	#N/A	0.6	#N/A	#N/A
cg2518	cgc1_2518		Putative secreted protein	950.73	1.69397	0.760405	0.129965	5.85086	4.89049e-09	3.68407e-08	9.89289	#N/A	0.76	#N/A	#N/A
cg2151	cgc1_2151		Conserved hypothetical protein, Similar to phage shock protein A	3569.26	0.71782	-0.478306	0.0819935	-5.83346	5.42881e-09	4.07731e-08	11.8014	#N/A	-0.48	#N/A	#N/A
cg3252	cgc1_3252		Putative 60 KD inner membrane protein, SpoIIIJ homolog, cytochrome oxidase biogenesis (Oxa1) family	412.24	0.598056	-0.741647	0.127702	-5.80761	6.33698e-09	4.7029e-08	8.68734	#N/A	-0.74	#N/A	#N/A
cg1423	cgc1_1423		Putative oxidoreductase, aldo/keto reductase family	1134.71	1.53397	0.617266	0.106698	5.78515	7.2446e-09	5.36058e-08	10.1481	#N/A	0.62	#N/A	#N/A
cg0081	cgc1_0081		Putative 4-oxalocrotonate tautomerase	470.926	1.68494	0.752697	0.130777	5.75558	8.63431e-09	6.35129e-08	8.87936	#N/A	0.75	#N/A	#N/A
cg0853	cgc1_0853		Conserved hypothetical protein	559.382	0.607329	-0.71945	0.125437	-5.73557	9.71872e-09	7.08645e-08	9.12769	#N/A	-0.72	#N/A	#N/A
cg3022	cgc1_3022		Conserved hypothetical protein	1313.54	1.55271	0.634791	0.110667	5.73606	9.69039e-09	7.08645e-08	10.3592	#N/A	0.63	#N/A	#N/A
cg3007	cgc1_3007		P-loop containing Nucleoside Triphosphate Hydrolase	1774.66	0.703123	-0.508151	0.0890852	-5.7041	1.1696e-08	8.42991e-08	10.7933	#N/A	-0.51	#N/A	#N/A
cg1229	cgc1_1229		ABC-type putative cobalt transporter, permease subunit	3112.04	0.684881	-0.546075	0.0958711	-5.69593	1.227e-08	8.79288e-08	11.6036	#N/A	-0.55	#N/A	#N/A
cg2089	cgc1_2089		Conserved hypothetical protein	497.222	0.619908	-0.689873	0.123249	-5.59737	2.17623e-08	1.52458e-07	8.95775	#N/A	-0.69	#N/A	#N/A
cg3138	cgc1_3138		Band 7 domain-containing protein, stomatin/prohibitin homolog	448.598	1.56869	0.649559	0.116266	5.58683	2.31258e-08	1.61107e-07	8.80928	#N/A	0.65	#N/A	#N/A
cg2340	cgc1_2340		ABC-type putative amino acid transporter, substrate-binding lipoprotein	266.972	1.83592	0.876505	0.157048	5.58113	2.38966e-08	1.66015e-07	8.06054	#N/A	0.88	#N/A	#N/A
cg1007	cgc1_1007		Putative membrane protein	1616.84	0.708272	-0.497625	0.0892316	-5.57678	2.45011e-08	1.69729e-07	10.659	#N/A	-0.5	#N/A	#N/A
cg1619	cgc1_1619		Putative transcriptional regulator, AraC family	602.775	1.52639	0.610127	0.109414	5.57631	2.4567e-08	1.69729e-07	9.23548	#N/A	0.61	#N/A	#N/A
cg2572	cgc1_2572		Conserved hypothetical protein	1040.18	1.59929	0.677435	0.122154	5.54575	2.927e-08	2.0111e-07	10.0226	#N/A	0.68	#N/A	#N/A
cg0418	cgc1_0418		Putative aminotransferase, involved in cell wall biosynthesis	2203.87	0.693707	-0.527601	0.0953492	-5.53336	3.14161e-08	2.14677e-07	11.1058	#N/A	-0.53	#N/A	#N/A
cg2599	cgc1_2599		Pirin-related protein, putative pseudogen (N-terminal fragment)	310.801	1.72666	0.787984	0.143006	5.51015	3.58527e-08	2.43002e-07	8.27985	#N/A	0.79	#N/A	#N/A
cg1009	cgc1_1009		Putative cyanate permease, MFS-type	206.244	0.561026	-0.833861	0.151619	-5.49971	3.8041e-08	2.55754e-07	7.68821	#N/A	-0.83	#N/A	#N/A
cg1277	cgc1_1277		Conserved putative membrane protein	387.472	1.5998	0.677888	0.124242	5.45621	4.8641e-08	3.25271e-07	8.59795	#N/A	0.68	#N/A	#N/A
cg0683	cgc1_0683		Putative permease	801.298	1.44043	0.526498	0.0967391	5.44245	5.25513e-08	3.4955e-07	9.64619	#N/A	0.53	#N/A	#N/A
cg3301	cgc1_3301		Putative sugar/metabolite permease, MFS-type	648.119	0.628186	-0.670737	0.123705	-5.42207	5.89132e-08	3.88765e-07	9.34012	#N/A	-0.67	#N/A	#N/A
cg2605	cgc1_2605		Putative acetyltransferase	622.148	1.53909	0.622076	0.114849	5.41647	6.07861e-08	3.99019e-07	9.28111	#N/A	0.62	#N/A	#N/A
cg3414	cgc1_3414		Conserved hypothetical protein	482.4	0.646977	-0.628214	0.116133	-5.40945	6.32171e-08	4.12809e-07	8.91409	#N/A	-0.63	#N/A	#N/A
cg2467	cgc1_2467		ABC-type transporter, ATPase subunit	1142.11	0.672815	-0.571718	0.105729	-5.40739	6.39507e-08	4.1543e-07	10.1575	#N/A	-0.57	#N/A	#N/A
cg1591	cgc1_1591		Putative secreted protein	218.887	1.77094	0.824518	0.153131	5.3844	7.2688e-08	4.68538e-07	7.77404	#N/A	0.82	#N/A	#N/A
cg1220	cgc1_1220		Putative Zn-dependent hydrolase, beta-lactamase fold	153.334	1.93075	0.949159	0.176942	5.36423	8.12951e-08	5.21331e-07	7.26054	#N/A	0.95	#N/A	#N/A
cg1739	cgc1_1739		Conserved hypothetical protein, containing a glutamine amidotransferase domain	312.257	1.62596	0.701291	0.131379	5.33791	9.40256e-08	5.98366e-07	8.28659	#N/A	0.7	#N/A	#N/A
cg0158	cgc1_0158		Putative drug efflux permease, MFS-type	141.262	0.51111	-0.968294	0.181551	-5.33347	9.6356e-08	6.1164e-07	7.14223	#N/A	-0.97	#N/A	#N/A
cg0167	cgc1_0167		Putative membrane protein, DUF81-family	132.481	0.514809	-0.957891	0.179769	-5.32846	9.90509e-08	6.25638e-07	7.04964	#N/A	-0.96	#N/A	#N/A
cg0933	cgc1_0933		DNA/RNA helicase, superfamily II	347.544	1.62579	0.701143	0.131585	5.32844	9.90614e-08	6.25638e-07	8.44105	#N/A	0.7	#N/A	#N/A
cg2457	cgc1_2457		Conserved hypothetical protein	370.894	1.74818	0.805857	0.15188	5.30587	1.12136e-07	7.06429e-07	8.53487	#N/A	0.81	#N/A	#N/A
cg3256	cgc1_3256		Putative monooxygenase	1003.47	1.43882	0.524885	0.100052	5.24614	1.55315e-07	9.68688e-07	9.97078	#N/A	0.52	#N/A	#N/A
cg1086	cgc1_1086		Putative membrane protein	211.367	0.585456	-0.772368	0.148199	-5.21171	1.87112e-07	1.15263e-06	7.72361	#N/A	-0.77	#N/A	#N/A
cg0650	cgc1_0650		Putative secreted protein	3043.33	1.41112	0.496841	0.0955194	5.20147	1.97719e-07	1.21259e-06	11.5714	#N/A	0.5	#N/A	#N/A
cg2477	cgc1_2477		Conserved hypothetical protein	8552.48	1.39062	0.475728	0.0924892	5.14361	2.69508e-07	1.62419e-06	13.0621	#N/A	0.48	#N/A	#N/A
cg1122	cgc1_1122		Putative secreted protein	793.12	0.677605	-0.561485	0.109506	-5.12745	2.93691e-07	1.76144e-06	9.63139	#N/A	-0.56	#N/A	#N/A
cg1143	cgc1_1143		Putative transcriptional regulator, GntR-family	137.042	1.95743	0.968958	0.189014	5.12639	2.95347e-07	1.76714e-06	7.09848	#N/A	0.97	#N/A	#N/A
cg2619	cgc1_2619		Putative secondary malonate transporter, auxin efflux carrier (AEC) family	471.151	0.65019	-0.621067	0.121597	-5.1076	3.26282e-07	1.93372e-06	8.88005	#N/A	-0.62	#N/A	#N/A
cg0424	cgc1_0424		Putative glycosyltransferase	1239.78	0.701994	-0.51047	0.0999744	-5.106	3.29044e-07	1.94548e-06	10.2759	#N/A	-0.51	#N/A	#N/A
cg2134	cgc1_2134		Putative membrane protein	1004.56	1.43166	0.517691	0.101905	5.08015	3.77134e-07	2.19352e-06	9.97235	#N/A	0.52	#N/A	#N/A
cg3325	cgc1_3325		Conserved hypothetical protein	331.403	0.621334	-0.68656	0.135385	-5.07117	3.95383e-07	2.28901e-06	8.37244	#N/A	-0.69	#N/A	#N/A
cg2965	cgc1_2965		Putative transcriptional regulator, AraC-family	274.151	0.61698	-0.696703	0.137419	-5.06992	3.97978e-07	2.29871e-06	8.09883	#N/A	-0.7	#N/A	#N/A
cg1108	cgc1_1108		Putative secreted protein	731.689	0.681492	-0.553231	0.109975	-5.03051	4.89176e-07	2.81248e-06	9.51509	#N/A	-0.55	#N/A	#N/A
cg2877	cgc1_2877		Aminotransferase, AT class I	1167.99	1.40656	0.492173	0.0979722	5.0236	5.07106e-07	2.90888e-06	10.1898	#N/A	0.49	#N/A	#N/A
cg3043	cgc1_3043		Putative NTP pyrophosphohydrolase/oxidative damage repair enzyme	233.381	1.69211	0.758825	0.151692	5.00242	5.66162e-07	3.24021e-06	7.86654	#N/A	0.76	#N/A	#N/A
cg3192	cgc1_3192		Putative secreted or membrane protein	1181.81	1.46054	0.546499	0.109285	5.00067	5.71329e-07	3.26232e-06	10.2068	#N/A	0.55	#N/A	#N/A
cg0404	cgc1_0404		Conserved hypothetical protein, nitroreductase-family	280.682	0.607613	-0.718774	0.143867	-4.9961	5.85001e-07	3.3252e-06	8.13279	#N/A	-0.72	#N/A	#N/A
cg0874	cgc1_0874		Conserved hypothetical protein	124.67	1.91067	0.934082	0.186962	4.99612	5.84958e-07	3.3252e-06	6.96197	#N/A	0.93	#N/A	#N/A
cg1741	cgc1_1741		Putative membrane protein	147.996	1.82681	0.869325	0.174521	4.9812	6.31923e-07	3.57565e-06	7.20941	#N/A	0.87	#N/A	#N/A
cg0419	cgc1_0419		Putative glycosyltransferase	1271.31	0.670901	-0.575828	0.115953	-4.96606	6.83286e-07	3.84887e-06	10.3121	#N/A	-0.58	#N/A	#N/A
cg3312	cgc1_3312		Putative membrane protein	612.174	0.686517	-0.542632	0.109521	-4.95458	7.24848e-07	4.07381e-06	9.2578	#N/A	-0.54	#N/A	#N/A
cg2182	cgc1_2182		ABC-type putative dipeptide/oligopeptide transporter, permease subunit	605.269	0.697862	-0.518986	0.104893	-4.94776	7.50717e-07	4.20032e-06	9.24143	#N/A	-0.52	#N/A	#N/A
cg0194	cgc1_0194		Putative secreted protein	338.526	1.59875	0.676945	0.13689	4.94518	7.60721e-07	4.23733e-06	8.40312	#N/A	0.68	#N/A	#N/A
cg2190	cgc1_2190		Conserved hypothetical protein	208.706	1.70699	0.771453	0.156796	4.9201	8.65e-07	4.76512e-06	7.70533	#N/A	0.77	#N/A	#N/A
cg0105	cgc1_0105		Hypothetical protein	149.55	0.528011	-0.92136	0.187914	-4.90309	9.43417e-07	5.17431e-06	7.22448	#N/A	-0.92	#N/A	#N/A
cg0963	cgc1_0963		Hypothetical protein	1656.05	1.4354	0.521448	0.106434	4.89928	9.6189e-07	5.26408e-06	10.6935	#N/A	0.52	#N/A	#N/A
cg1844	cgc1_1844		Putative membrane protein membrane protein	398.397	0.582414	-0.779884	0.159221	-4.89811	9.67642e-07	5.284e-06	8.63806	#N/A	-0.78	#N/A	#N/A
cg0238	cgc1_0238		FAD/FMN-containing dehydrogenase	2602.44	1.38916	0.474216	0.0970934	4.88412	1.0389e-06	5.64844e-06	11.3456	#N/A	0.47	#N/A	#N/A
cg2110	cgc1_2110		Putative membrane protein	711.144	1.47246	0.558232	0.114314	4.88331	1.0432e-06	5.65954e-06	9.474	#N/A	0.56	#N/A	#N/A
cg3243	cgc1_3243		Conserved hypothetical protei, RecB-family nuclease	140.571	0.551424	-0.858766	0.175974	-4.88006	1.06053e-06	5.71635e-06	7.13516	#N/A	-0.86	#N/A	#N/A
cg0356	cgc1_0356		Putative membrane-associated serine protease, membrane protein	272.221	0.625374	-0.677209	0.139194	-4.86521	1.14335e-06	6.12319e-06	8.08864	#N/A	-0.68	#N/A	#N/A
cg0486	cgc1_0486		ABC-type transporter, ATPase and permease subunit	394.056	1.53206	0.615469	0.127251	4.83666	1.32041e-06	7.02626e-06	8.62226	#N/A	0.62	#N/A	#N/A
cg3159	cgc1_3159		Putative universal stress protein UspA or related nucleotide-binding protein	473.518	1.57456	0.654945	0.136764	4.78886	1.67729e-06	8.79437e-06	8.88728	#N/A	0.65	#N/A	#N/A
cg1837	cgc1_1837		Putative endonuclease involved in recombination	533.188	0.672789	-0.571774	0.119813	-4.77223	1.82196e-06	9.51297e-06	9.0585	#N/A	-0.57	#N/A	#N/A
cg0508	cgc1_0508		ABC-type putative spermidine/putrescine/iron(III) transporter, substrate-binding lipoprotein	404.179	0.673566	-0.570109	0.119862	-4.7564	1.97081e-06	1.02474e-05	8.65885	#N/A	-0.57	#N/A	#N/A
cg3419	cgc1_3419		Putative MVF virulence factor MviN-homolog protein, multidrug/oligosaccharidyl-lipid/polysaccharide (MOP) flippase	591.012	0.677936	-0.560778	0.118485	-4.7329	2.21339e-06	1.13669e-05	9.20704	#N/A	-0.56	#N/A	#N/A
cg0911	cgc1_0911		Putative inositol monophosphatase	263.382	1.56249	0.643849	0.136621	4.71265	2.44514e-06	1.25057e-05	8.04101	#N/A	0.64	#N/A	#N/A
cg1091	cgc1_1091		Hypothetical protein	2799.11	0.689607	-0.536153	0.114205	-4.69463	2.67087e-06	1.36046e-05	11.4508	#N/A	-0.54	#N/A	#N/A
cg2191	cgc1_2191		Conserved hypothetical protein	851.426	0.703238	-0.507915	0.108365	-4.68705	2.77165e-06	1.40606e-05	9.73374	#N/A	-0.51	#N/A	#N/A
cg0538	cgc1_0538		Conserved hypothetical protein	369.579	1.53449	0.617761	0.132256	4.67095	2.99815e-06	1.51789e-05	8.52974	#N/A	0.62	#N/A	#N/A
cg1474	cgc1_1474		Hypothetical protein	240.758	1.63392	0.708342	0.151674	4.67017	3.00952e-06	1.52057e-05	7.91144	#N/A	0.71	#N/A	#N/A
cg0987	cgc1_0987		Conserved hypothetical protein	369.916	0.669538	-0.578762	0.124199	-4.65995	3.16288e-06	1.59162e-05	8.53105	#N/A	-0.58	#N/A	#N/A
cg2851	cgc1_2851		Branched-chain amino acid aminotransferase, AT class III/4-amino-4-deoxychorismate lyase	455.537	0.693622	-0.527778	0.113749	-4.63984	3.48672e-06	1.74755e-05	8.83143	#N/A	-0.53	#N/A	#N/A
cg1592	cgc1_1592		Conserved hypothetical protein	457.817	1.56341	0.644698	0.139291	4.62843	3.68442e-06	1.83927e-05	8.83863	#N/A	0.64	#N/A	#N/A
cg2301	cgc1_2301		Putative antibiotic efflux permease, MFS-type	403.121	0.68473	-0.546392	0.118899	-4.59544	4.31838e-06	2.13023e-05	8.65507	#N/A	-0.55	#N/A	#N/A
cg2775	cgc1_2775		Hypothetical protein	111.931	0.549443	-0.86396	0.188257	-4.58924	4.44853e-06	2.19011e-05	6.80647	#N/A	-0.86	#N/A	#N/A
cg2767	cgc1_2767		Putative membrane protein	827.949	1.35897	0.442511	0.0964786	4.58662	4.50487e-06	2.21349e-05	9.6934	#N/A	0.44	#N/A	#N/A
cg0928	cgc1_0928		ABC-type putative iron-siderophore transporter. Atpase subunit	140.974	0.558693	-0.839873	0.184022	-4.56398	5.01936e-06	2.44706e-05	7.13929	#N/A	-0.84	#N/A	#N/A
cg2471	cgc1_2471		Conserved hypothetical protein	752.509	1.39166	0.476804	0.104747	4.55197	5.31463e-06	2.58095e-05	9.55557	#N/A	0.48	#N/A	#N/A
cg2811	cgc1_2811		ABC-type lipoprotein release transporter, permease subunit	1367.51	0.716993	-0.479968	0.105623	-4.54418	5.51498e-06	2.66504e-05	10.4173	#N/A	-0.48	#N/A	#N/A
cg0858	cgc1_0858		Putative secreted protein	3332.94	1.38327	0.468084	0.103263	4.53292	5.81738e-06	2.79256e-05	11.7026	#N/A	0.47	#N/A	#N/A
cg0010	cgc1_0010		Conserved hypothetical protein	1052.77	0.70786	-0.498464	0.110019	-4.53069	5.8792e-06	2.81683e-05	10.04	#N/A	-0.5	#N/A	#N/A
cg0927	cgc1_0927		ABC-type putative iron-siderophore transporter. Permease subunit	186.763	0.612083	-0.708201	0.156608	-4.52214	6.12184e-06	2.91633e-05	7.54506	#N/A	-0.71	#N/A	#N/A
cg2766	cgc1_2766		Putative transcriptional regulator, MarR-family	532.222	1.43256	0.518596	0.115916	4.47389	7.68097e-06	3.62455e-05	9.05588	#N/A	0.52	#N/A	#N/A
cg2417	cgc1_2417		Putative short-chain type oxidoreductase	706.621	1.39581	0.4811	0.107754	4.46479	8.01468e-06	3.76074e-05	9.46479	#N/A	0.48	#N/A	#N/A
cg3309	cgc1_3309		Putative secreted protein	670.045	1.45815	0.544143	0.121996	4.46035	8.18253e-06	3.83231e-05	9.38811	#N/A	0.54	#N/A	#N/A
cg1159	cgc1_1159		Putative secreted protein	272.125	1.51462	0.598952	0.134464	4.45435	8.41462e-06	3.9263e-05	8.08813	#N/A	0.6	#N/A	#N/A
cg0436	cgc1_0436		Hypothetical protein	309.983	0.643165	-0.636738	0.143115	-4.44913	8.62187e-06	4.01551e-05	8.27604	#N/A	-0.64	#N/A	#N/A
cg3384	cgc1_3384		Putative transcriptional regulator, TetR-family	173.052	0.577649	-0.791734	0.178285	-4.44082	8.96148e-06	4.16592e-05	7.43506	#N/A	-0.79	#N/A	#N/A
cg2127	cgc1_2127		Hypothetical protein	364.166	1.51265	0.597081	0.134708	4.4324	9.31908e-06	4.32412e-05	8.50845	#N/A	0.6	#N/A	#N/A
cg3244	cgc1_3244		Conserved hypothetical protein	957.709	1.38888	0.473926	0.106987	4.42977	9.43358e-06	4.36107e-05	9.90344	#N/A	0.47	#N/A	#N/A
cg3257	cgc1_3257		Conserved hypothetical protein	334.706	1.47727	0.56293	0.127352	4.42026	9.85815e-06	4.54056e-05	8.38675	#N/A	0.56	#N/A	#N/A
cg2751	cgc1_2751		Xanthosine triphosphate pyrophosphatase	485.461	0.707141	-0.499929	0.113185	-4.41692	1.00119e-05	4.60289e-05	8.92321	#N/A	-0.5	#N/A	#N/A
cg2991	cgc1_2991		Putative membrane protein	228.605	0.633938	-0.657587	0.149188	-4.40777	1.04442e-05	4.79285e-05	7.83672	#N/A	-0.66	#N/A	#N/A
cg0906	cgc1_0906		Hypothetical protein	1192.74	1.39326	0.47846	0.108708	4.40133	1.07591e-05	4.92828e-05	10.2201	#N/A	0.48	#N/A	#N/A
cg0474	cgc1_0474		Conserved hypothetical protein	670.572	0.730517	-0.453011	0.103026	-4.39703	1.09741e-05	5.01761e-05	9.38925	#N/A	-0.45	#N/A	#N/A
cg1632	cgc1_1632		Conserved hypothetical protein	551.148	0.707438	-0.499324	0.113982	-4.38073	1.18282e-05	5.37861e-05	9.1063	#N/A	-0.5	#N/A	#N/A
cg0751	cgc1_0751		Putative membrane protein	377.885	0.670575	-0.57653	0.13168	-4.37827	1.19625e-05	5.4298e-05	8.5618	#N/A	-0.58	#N/A	#N/A
cg0295	cgc1_0295		Conserved hypothetical protein	561.523	0.70946	-0.495207	0.113136	-4.37709	1.20276e-05	5.44882e-05	9.1332	#N/A	-0.5	#N/A	#N/A
cg1577	cgc1_1577		Putative secreted hydrolase	1533.58	0.733864	-0.446415	0.101998	-4.37672	1.2048e-05	5.44882e-05	10.5827	#N/A	-0.45	#N/A	#N/A
cg1647	cgc1_1647		ABC-type multidrug transport system, permease subunit	223.262	1.55291	0.634977	0.145328	4.36928	1.24657e-05	5.62756e-05	7.80259	#N/A	0.63	#N/A	#N/A
cg0165	cgc1_0165		Putative membrane protein	196.427	0.598752	-0.73997	0.169427	-4.36747	1.25692e-05	5.65386e-05	7.61785	#N/A	-0.74	#N/A	#N/A
cg2438	cgc1_2438		Hypothetical protein	338.156	1.52792	0.611566	0.140335	4.3579	1.31318e-05	5.86475e-05	8.40155	#N/A	0.61	#N/A	#N/A
cg0242	cgc1_0242		Hypothetical protein	626.569	1.44132	0.52739	0.122395	4.30893	1.64049e-05	7.26172e-05	9.29133	#N/A	0.53	#N/A	#N/A
cg0472	cgc1_0472		Conserved hypothetical protein	264.938	0.654562	-0.611399	0.14237	-4.29444	1.75138e-05	7.68457e-05	8.04951	#N/A	-0.61	#N/A	#N/A
cg2576	cgc1_2576		DNA-directed DNA polymerase, polymerase III delta subunit	359.737	0.644244	-0.63432	0.147725	-4.29393	1.7554e-05	7.68871e-05	8.4908	#N/A	-0.63	#N/A	#N/A
cg1254	cgc1_1254		Putative membrane protein	509.013	0.700266	-0.514025	0.119873	-4.28808	1.80221e-05	7.8662e-05	8.99156	#N/A	-0.51	#N/A	#N/A
cg2946	cgc1_2946		Conserved hypothetical protein	946.625	0.699246	-0.516128	0.12069	-4.27649	1.89862e-05	8.2635e-05	9.88665	#N/A	-0.52	#N/A	#N/A
cg0821	cgc1_0821		Conserved hypothetical protein	247.823	0.654149	-0.612308	0.144204	-4.24613	2.1749e-05	9.39451e-05	7.95317	#N/A	-0.61	#N/A	#N/A
cg1669	cgc1_1669		Putative secreted protein	438.464	0.699408	-0.515794	0.121803	-4.23466	2.28899e-05	9.87027e-05	8.77631	#N/A	-0.52	#N/A	#N/A
cg0410	cgc1_0410		Putative prolyl endopeptidase	582.081	1.54957	0.631867	0.149655	4.22215	2.41979e-05	0.000103984	9.18508	#N/A	0.63	#N/A	#N/A
cg2574	cgc1_2574		Putative threonine efflux transporter, resistance to homoserine/threonine (RhtB) family	494.055	0.714002	-0.486	0.11536	-4.21291	2.52106e-05	0.000107781	8.94853	#N/A	-0.49	#N/A	#N/A
cg1082	cgc1_1082		ABC-type multidrug transporter. Permease components	124.346	1.75829	0.814174	0.193288	4.21223	2.52858e-05	0.000107918	6.95821	#N/A	0.81	#N/A	#N/A
cg0187	cgc1_0187		Conserved hypothetical protein	138.18	0.573235	-0.8028	0.191004	-4.20307	2.63324e-05	0.000112193	7.11041	#N/A	-0.8	#N/A	#N/A
cg0892	cgc1_0892		Conserved hypothetical protein	892.484	1.32647	0.407591	0.0970511	4.19976	2.67202e-05	0.000113652	9.80168	#N/A	0.41	#N/A	#N/A
cg3132	cgc1_3132		Putative membrane protein	468.522	0.708694	-0.496765	0.118472	-4.19308	2.75191e-05	0.000116653	8.87197	#N/A	-0.5	#N/A	#N/A
cg2357	cgc1_2357		Putative transcriptional regulator, MerR-family	80	1.89283	0.920541	0.219593	4.19204	2.76461e-05	0.000116993	6.32193	#N/A	0.92	#N/A	#N/A
cg1356	cgc1_1356		Putative rRNA or tRNA methylase	218.404	0.614762	-0.701899	0.16761	-4.18768	2.81819e-05	0.000118858	7.77086	#N/A	-0.7	#N/A	#N/A
cg3019	cgc1_3019		Putative secreted protein or membrane protein	672.087	1.417	0.50284	0.120583	4.17009	3.04479e-05	0.000127555	9.3925	#N/A	0.5	#N/A	#N/A
cg1809	cgc1_1809		DNA-directed RNA polymerase subunit K/omega	1685.89	0.761674	-0.392755	0.094994	-4.13452	3.55696e-05	0.000148423	10.7193	#N/A	-0.39	#N/A	#N/A
cg1264	cgc1_1264		Conserved hypothetical protein	270.12	1.49511	0.580248	0.140423	4.13213	3.59414e-05	0.000149318	8.07746	#N/A	0.58	#N/A	#N/A
cg2922	cgc1_2922		Putative transcriptional regulator, IclR-family	83.0889	0.534409	-0.903983	0.219155	-4.12487	3.70951e-05	0.000153094	6.37658	#N/A	-0.9	#N/A	#N/A
cg0553	cgc1_0553		Conserved putative membrane protein	343.125	1.45159	0.537631	0.130442	4.12161	3.76238e-05	0.00015502	8.42259	#N/A	0.54	#N/A	#N/A
cg1589	cgc1_1589		Putative secreted protein	179.276	1.5826	0.662298	0.1609	4.11622	3.8514e-05	0.000158427	7.48604	#N/A	0.66	#N/A	#N/A
cg1085	cgc1_1085		Hypothetical protein	650.012	1.46066	0.546618	0.133024	4.10916	3.97099e-05	0.000163078	9.34432	#N/A	0.55	#N/A	#N/A
cg1482	cgc1_1482		Putative Zn-dependent hydrolase	122.77	0.593902	-0.751702	0.183002	-4.10762	3.99756e-05	0.0001639	6.93981	#N/A	-0.75	#N/A	#N/A
cg1556	cgc1_1556		Conserved hypothetical protein	3567.95	0.792647	-0.33525	0.0817931	-4.09875	4.15383e-05	0.000169751	11.8009	#N/A	-0.34	#N/A	#N/A
cg1459	cgc1_1459		Putative SAM-dependent methyltransferase	384.988	0.690598	-0.534082	0.130496	-4.0927	4.26375e-05	0.000173958	8.58867	#N/A	-0.53	#N/A	#N/A
cg1490	cgc1_1490		Putative NTP pyrophosphohydrolase	426.446	0.719835	-0.474263	0.116229	-4.08041	4.49555e-05	0.000183117	8.73622	#N/A	-0.47	#N/A	#N/A
cg1391	cgc1_1391		Conserved hypothetical protein, related to capsule biosynthesis enzymes	105.996	1.72209	0.78416	0.192257	4.0787	4.52882e-05	0.000184172	6.72786	#N/A	0.78	#N/A	#N/A
cg0195	cgc1_0195		Putative membrane protein	333.108	1.43582	0.521873	0.128404	4.0643	4.8176e-05	0.000195281	8.37985	#N/A	0.52	#N/A	#N/A
cg2183	cgc1_2183		ABC-type putative dipeptide/oligopeptide transporter, permease subunit	839.676	0.706596	-0.501043	0.123279	-4.06431	4.81757e-05	0.000195281	9.71369	#N/A	-0.5	#N/A	#N/A
cg2590	cgc1_2590		Putative xanthine/uracil symporter, nucleobase:cation symporter-2 (NCS2) family	336.887	0.675155	-0.566708	0.139588	-4.05985	4.91042e-05	0.000198721	8.39612	#N/A	-0.57	#N/A	#N/A
cg3277	cgc1_3277		Hypothetical protein, containing double-stranded beta-helix domain	137.019	0.550337	-0.861614	0.212599	-4.05276	5.0617e-05	0.000204182	7.09823	#N/A	-0.86	#N/A	#N/A
cg1840	cgc1_1840		Conserved hypothetical protein	1281.6	1.29995	0.378456	0.0935636	4.04491	5.2344e-05	0.000210809	10.3237	#N/A	0.38	#N/A	#N/A
cg0624	cgc1_0624		Putative secreted oxidoreductase	1611.21	1.29008	0.367459	0.0909972	4.03814	5.38774e-05	0.000216636	10.6539	#N/A	0.37	#N/A	#N/A
cg0082	cgc1_0082		Chloride ion channel, ClC-family	104.37	0.577013	-0.793323	0.197058	-4.02583	5.67747e-05	0.000227554	6.70556	#N/A	-0.79	#N/A	#N/A
cg2651	cgc1_2651		Conserved hypothetical protein, putative pseudogen	885.657	0.688101	-0.539307	0.13396	-4.02587	5.67657e-05	0.000227554	9.7906	#N/A	-0.54	#N/A	#N/A
cg0179	cgc1_0179		Putative membrane protein	80.922	1.85047	0.88789	0.220745	4.02224	5.76475e-05	0.000230682	6.33846	#N/A	0.89	#N/A	#N/A
cg0407	cgc1_0407		Putative secreted protein	176.952	0.624403	-0.679451	0.169362	-4.01183	6.0249e-05	0.000240323	7.46721	#N/A	-0.68	#N/A	#N/A
cg2277	cgc1_2277		ABC-type multidrug/protein/lipid transporter, permease subunit and ATPase subunit	96.9319	1.8257	0.868452	0.216729	4.00709	6.14709e-05	0.000244807	6.5989	#N/A	0.87	#N/A	#N/A
cg1326	cgc1_1326		Hypothetical protein	415.536	1.40723	0.492861	0.123023	4.00624	6.16935e-05	0.000245303	8.69883	#N/A	0.49	#N/A	#N/A
cg0557	cgc1_0557		Putative FAD-linked oxidoreductase, geranyl-geranyl reductase family	192.307	1.55181	0.63395	0.159142	3.98354	6.78965e-05	0.000268261	7.58727	#N/A	0.63	#N/A	#N/A
cg2612	cgc1_2612		Conserved hypothetical protein, lysine decarboxylase family	610.507	1.37388	0.458253	0.115289	3.97483	7.04292e-05	0.000277391	9.25386	#N/A	0.46	#N/A	#N/A
cg0456	cgc1_0456		Putative multidrug efflux permease, MFS-type	75.4098	0.528277	-0.920634	0.232157	-3.96556	7.32236e-05	0.000287492	6.23668	#N/A	-0.92	#N/A	#N/A
cg2838	cgc1_2838		Putative dithiol-disulfide isomerase	98.3027	1.78989	0.839868	0.212079	3.96016	7.48984e-05	0.000293606	6.61916	#N/A	0.84	#N/A	#N/A
cg2768	cgc1_2768		L-aminopeptidase/D-esterase	492.947	1.49096	0.576243	0.1456	3.95772	7.5668e-05	0.000296159	8.94529	#N/A	0.58	#N/A	#N/A
cg0349	cgc1_0349		Putative metal-dependent hydrolase	1854.56	0.783663	-0.351694	0.0889187	-3.95523	7.6462e-05	0.000297405	10.8569	#N/A	-0.35	#N/A	#N/A
cg0075	cgc1_0075		Conserved hypothetical protein	126.303	1.655	0.726828	0.185712	3.91373	9.08814e-05	0.000349919	6.98075	#N/A	0.73	#N/A	#N/A
cg2657	cgc1_2657		Putative membrane protein, putative pseudogen	832.049	1.49243	0.577663	0.14778	3.90893	9.27075e-05	0.000355616	9.70053	#N/A	0.58	#N/A	#N/A
cg0550	cgc1_0550		Putative peptidase E	117.747	1.73757	0.797071	0.20409	3.9055	9.40318e-05	0.000360143	6.87955	#N/A	0.8	#N/A	#N/A
cg3381	cgc1_3381		Putative twin arginine targeting (Tat) Preprotein translocase subunit	203.79	0.637445	-0.649628	0.167627	-3.87545	0.000106429	0.000401477	7.67094	#N/A	-0.65	#N/A	#N/A
cg3218	cgc1_3218		Pyruvate kinase-like protein	424.95	1.38067	0.465365	0.120695	3.85572	0.000115391	0.000432024	8.73115	#N/A	0.47	#N/A	#N/A
cg2116	cgc1_2116		Putative phosphofructokinase	398.735	1.48688	0.572284	0.148531	3.85296	0.000116696	0.000436259	8.63929	#N/A	0.57	#N/A	#N/A
cg2812	cgc1_2812		ABC-type lipoprotein release transporter, ATPase subunit	534.672	0.744687	-0.425295	0.11049	-3.84919	0.00011851	0.00044172	9.06251	#N/A	-0.43	#N/A	#N/A
cg2470	cgc1_2470		ABC-type transporter, substrate-binding lipoprotein	1555.09	0.744565	-0.42553	0.111132	-3.82905	0.000128639	0.000478758	10.6028	#N/A	-0.43	#N/A	#N/A
cg0138	cgc1_0138		ATP/GTP-binding protein	826.708	1.30463	0.383644	0.100208	3.82846	0.000128946	0.000479188	9.69123	#N/A	0.38	#N/A	#N/A
cg1695	cgc1_1695		putative antidote protein, HTH-motif XRE family	300.545	1.46736	0.55322	0.144787	3.82092	0.000132953	0.000493047	8.23144	#N/A	0.55	#N/A	#N/A
cg0450	cgc1_0450		Conserved hypothetical protein	99.7682	1.70156	0.766856	0.20078	3.81939	0.000133784	0.000494963	6.64051	#N/A	0.77	#N/A	#N/A
cg1663	cgc1_1663		Conserved hypothetical protein	125.067	1.60499	0.682569	0.178752	3.81851	0.000134258	0.000495979	6.96656	#N/A	0.68	#N/A	#N/A
cg0530	cgc1_0530		Hypothetical protein	220.958	1.49824	0.583265	0.153144	3.80861	0.000139751	0.000513998	7.78763	#N/A	0.58	#N/A	#N/A
cg3203	cgc1_3203		Conserved hypothetical protein	926.205	1.33452	0.416324	0.109382	3.80616	0.000141141	0.000517587	9.85519	#N/A	0.42	#N/A	#N/A
cg1724	cgc1_1724		Putative protein kinase, ArgK or related GTPase of G3E-family	1519.14	1.25131	0.323438	0.0850107	3.80467	0.000141991	0.000519942	10.569	#N/A	0.32	#N/A	#N/A
cg1358	cgc1_1358		Putative translation factor, Sua5/YciO/YrdC/YwlC-family	418.274	0.72246	-0.469011	0.123353	-3.80218	0.000143428	0.000524435	8.70831	#N/A	-0.47	#N/A	#N/A
cg3320	cgc1_3320		ABC-type transporter, ATPase and permease subunit	118.871	0.616501	-0.697824	0.183585	-3.80109	0.000144059	0.000525206	6.89325	#N/A	-0.7	#N/A	#N/A
cg3157	cgc1_3157		Putative secreted protein	367.747	1.38128	0.466006	0.122716	3.79742	0.00014621	0.000532272	8.52257	#N/A	0.47	#N/A	#N/A
cg3314	cgc1_3314		Conserved hypothetical protein	371.254	0.68631	-0.543068	0.143302	-3.78967	0.00015085	0.000547569	8.53626	#N/A	-0.54	#N/A	#N/A
cg0388	cgc1_0388		Putative Zn-dependent hydrolase	1117.57	1.33775	0.419812	0.110813	3.78848	0.000151571	0.00054939	10.1261	#N/A	0.42	#N/A	#N/A
cg1433	cgc1_1433		Conserved hypothetical protein	920.897	1.32377	0.404649	0.10787	3.75125	0.000175953	0.000635007	9.8469	#N/A	0.4	#N/A	#N/A
cg1359	cgc1_1359		Putative membrane protein	543.345	0.748892	-0.41717	0.111368	-3.74588	0.000179765	0.000645965	9.08572	#N/A	-0.42	#N/A	#N/A
cg2468	cgc1_2468		ABC-type transporter, permease subunit	1111.37	0.752005	-0.411186	0.110311	-3.72752	0.000193371	0.000693862	10.1181	#N/A	-0.41	#N/A	#N/A
cg2739	cgc1_2739		Putative multidrug efflux permease, MFS-type	62.0273	0.531203	-0.912666	0.245452	-3.71831	0.00020056	0.000717599	5.95483	#N/A	-0.91	#N/A	#N/A
cg0810	cgc1_0810		Conserved hypothetical protein	1224.57	0.772582	-0.372241	0.100158	-3.71655	0.000201959	0.000721572	10.2581	#N/A	-0.37	#N/A	#N/A
cg2969	cgc1_2969		Hypothetical protein, similar to acyl-CoA synthetases (AMP-forming)/AMP-acid ligases	1131.13	1.33062	0.412097	0.111126	3.70838	0.000208589	0.000743135	10.1435	#N/A	0.41	#N/A	#N/A
cg2908	cgc1_2908		Putative membrane protein	253.628	0.671952	-0.573569	0.155317	-3.6929	0.000221709	0.000784291	7.98657	#N/A	-0.57	#N/A	#N/A
cg2329	cgc1_2329		Putative flavin-dependent reductase	103.496	1.6938	0.760265	0.206058	3.68956	0.000224642	0.000793545	6.69343	#N/A	0.76	#N/A	#N/A
cg3000	cgc1_3000		Putative thiosulfate sulfurtransferase	215.939	0.642107	-0.639115	0.173733	-3.67871	0.000234412	0.000825725	7.75448	#N/A	-0.64	#N/A	#N/A
cg1125	cgc1_1125		Conserved hypothetical protein	159.35	1.57523	0.65556	0.179307	3.65607	0.000256111	0.000899624	7.31606	#N/A	0.66	#N/A	#N/A
cg1051	cgc1_1051		Hypothetical protein	442.692	1.36391	0.447746	0.123155	3.63564	0.000277293	0.000967239	8.79016	#N/A	0.45	#N/A	#N/A
cg2880	cgc1_2880		Putative hydrolase, HIT-family	349.83	1.37204	0.456319	0.125736	3.6292	0.000284304	0.000988936	8.45051	#N/A	0.46	#N/A	#N/A
cg0334	cgc1_0334		Putative secreted protein, probable acting as esterase	296.357	0.704457	-0.505417	0.139299	-3.62828	0.000285313	0.000989692	8.21119	#N/A	-0.51	#N/A	#N/A
cg3093	cgc1_3093		Putative carbon-nitrogen hydrolase	303.555	1.41087	0.496588	0.136856	3.62854	0.000285024	0.000989692	8.24581	#N/A	0.5	#N/A	#N/A
cg0308	cgc1_0308		Putative membrane protein	249.357	0.706108	-0.502039	0.138693	-3.61978	0.000294858	0.00102032	7.96207	#N/A	-0.5	#N/A	#N/A
cg0900	cgc1_0900		Putative membrane protein	121.007	1.63196	0.706609	0.195301	3.61805	0.000296828	0.00102537	6.91894	#N/A	0.71	#N/A	#N/A
cg1081	cgc1_1081		ABC-type putative daunorubicin transporter, ATPase subunit	105.755	1.66446	0.735052	0.203607	3.61015	0.000306026	0.00104845	6.72459	#N/A	0.74	#N/A	#N/A
cg0455	cgc1_0455		Putative multidrug efflux permease, MFS-type	114.347	0.629047	-0.66876	0.185842	-3.59854	0.00032001	0.00109486	6.83728	#N/A	-0.67	#N/A	#N/A
cg3371	cgc1_3371		Putative secondary Na+/bile acid symporter, bile acid:Na+ symporter (BASS) family	345.696	0.730551	-0.452943	0.125951	-3.59617	0.000322935	0.00110336	8.43336	#N/A	-0.45	#N/A	#N/A
cg1312	cgc1_1312		Putative membrane protein	623.821	0.727404	-0.459171	0.127986	-3.58766	0.000333664	0.00113382	9.28499	#N/A	-0.46	#N/A	#N/A
cg2534	cgc1_2534		Putative secreted protein	61.9534	0.542666	-0.881865	0.246249	-3.58119	0.000342026	0.00115909	5.95311	#N/A	-0.88	#N/A	#N/A
cg0780	cgc1_0780		Membrane protein, ribonuclease BN-like family	972.438	1.28511	0.361888	0.101545	3.5638	0.000365521	0.00123536	9.92546	#N/A	0.36	#N/A	#N/A
cg1630	cgc1_1630		Putative signal transduction protein, FHA-domain	2331.48	1.22945	0.298009	0.0837355	3.55893	0.000372371	0.00125659	11.187	#N/A	0.3	#N/A	#N/A
cg1579	cgc1_1579		Putative secreted protein	1491.49	0.804237	-0.314308	0.0885589	-3.54914	0.000386492	0.00130096	10.5425	#N/A	-0.31	#N/A	#N/A
cg1232	cgc1_1232		Conserved hypothetical protein, LmbE-family	364.648	1.35758	0.441042	0.124389	3.54568	0.000391598	0.00131638	8.51036	#N/A	0.44	#N/A	#N/A
cg1658	cgc1_1658		Putative metabolite permease, MFS-type	182.976	0.679531	-0.557388	0.157399	-3.54125	0.000398238	0.00133511	7.51551	#N/A	-0.56	#N/A	#N/A
cg2363	cgc1_2363		Conserved hypothetical protein	1312.66	0.791592	-0.33717	0.0952759	-3.53888	0.000401825	0.00134533	10.3583	#N/A	-0.34	#N/A	#N/A
cg0174	cgc1_0174		Conserved putative membrane protein	40.4442	1.99052	0.993147	0.281064	3.53353	0.00041005	0.00137104	5.33786	#N/A	0.99	#N/A	#N/A
cg3317	cgc1_3317		Putative membrane protein	602.659	1.32776	0.408999	0.115853	3.53033	0.000415038	0.00138586	9.2352	#N/A	0.41	#N/A	#N/A
cg0591	cgc1_0591		ABC-type putative iron-siderophore transporter. Permease subunit	59.0828	0.544574	-0.876801	0.248633	-3.52649	0.000421104	0.00140237	5.88467	#N/A	-0.88	#N/A	#N/A
cg1113	cgc1_1113		Conserved hypothetical protein	768.543	1.27196	0.347052	0.098587	3.52026	0.000431121	0.00143192	9.58598	#N/A	0.35	#N/A	#N/A
cg0544	cgc1_0544		Putative membrane protein	99.0501	0.610412	-0.712144	0.202638	-3.51436	0.000440817	0.00146024	6.63009	#N/A	-0.71	#N/A	#N/A
cg1456	cgc1_1456		Conserved hypothetical protein, containing cAMP-binding and CBS-domains	603.319	1.41528	0.50109	0.14264	3.51296	0.000443141	0.00146568	9.23678	#N/A	0.5	#N/A	#N/A
cg2131	cgc1_2131		Hypothetical protein	208.998	1.48933	0.574664	0.163597	3.51267	0.000443632	0.00146568	7.70735	#N/A	0.57	#N/A	#N/A
cg1646	cgc1_1646		ABC-type multidrug transport system, ATPase subunit	517.402	1.35231	0.435428	0.124069	3.50957	0.000448832	0.00148091	9.01514	#N/A	0.44	#N/A	#N/A
cg1845	cgc1_1845		Conserved hypothetical protein	194.593	0.677864	-0.560931	0.160299	-3.49928	0.000466523	0.00153725	7.60432	#N/A	-0.56	#N/A	#N/A
cg0935	cgc1_0935		Conserved hypothetical protein	1477.01	1.36243	0.44618	0.128033	3.48489	0.000492347	0.00161808	10.5285	#N/A	0.45	#N/A	#N/A
cg0155	cgc1_0155		Conserved hypothetical protein, carbonic anhydrases/acetyltransferases (isoleucine patch superfamily)	259.835	1.41579	0.501604	0.144247	3.4774	0.000506299	0.00165957	8.02145	#N/A	0.5	#N/A	#N/A
cg3337	cgc1_3337		Putative membrane protein	110.623	1.63759	0.711571	0.20581	3.45742	0.000545379	0.001783	6.78951	#N/A	0.71	#N/A	#N/A
cg1879	cgc1_1879		Putative HIT family hydrolase	596.617	0.750102	-0.414841	0.121012	-3.42809	0.000607854	0.00198206	9.22066	#N/A	-0.41	#N/A	#N/A
cg2717	cgc1_2717		Short-chain dehydrogenase	504.658	0.752303	-0.410614	0.119852	-3.426	0.000612535	0.00199213	8.97916	#N/A	-0.41	#N/A	#N/A
cg1056	cgc1_1056		Putative membrane protein	361.942	0.721627	-0.470675	0.137528	-3.42239	0.000620734	0.00201618	8.49962	#N/A	-0.47	#N/A	#N/A
cg2462	cgc1_2462		Putative transcriptional regulator, TetR-family	234.871	1.40169	0.487166	0.14261	3.41607	0.000635321	0.00206088	7.87572	#N/A	0.49	#N/A	#N/A
cg2699	cgc1_2699		Conserved putative membrane protein	296.856	1.37378	0.458151	0.134375	3.4095	0.000650826	0.00210844	8.21362	#N/A	0.46	#N/A	#N/A
cg3180	cgc1_3180		Putative secreted protein	1773.14	0.813509	-0.297769	0.0875077	-3.40278	0.000667049	0.0021582	10.7921	#N/A	-0.3	#N/A	#N/A
cg2444	cgc1_2444		Hypothetical protein	360.04	1.35452	0.437785	0.128774	3.39962	0.000674786	0.0021776	8.49201	#N/A	0.44	#N/A	#N/A
cg2214	cgc1_2214		Putative Fe-S-cluster redox enzyme	820.291	0.763546	-0.389213	0.114573	-3.39707	0.000681112	0.00219518	9.67999	#N/A	-0.39	#N/A	#N/A
cg3161	cgc1_3161		Putative membrane protein	326.968	0.734416	-0.44533	0.131353	-3.39034	0.000698065	0.00224693	8.35301	#N/A	-0.45	#N/A	#N/A
cg1405	cgc1_1405		Siderophore-interacting protein	89.9936	1.63654	0.710645	0.210126	3.38199	0.00071963	0.00231336	6.49175	#N/A	0.71	#N/A	#N/A
cg1043	cgc1_1043		Conserved hypothetical protein	203.64	1.47147	0.55726	0.164994	3.37746	0.000731574	0.00234874	7.66987	#N/A	0.56	#N/A	#N/A
cg0360	cgc1_0360		Conserved hypothetical protein	462.691	1.31277	0.392619	0.116501	3.37008	0.000751458	0.0024064	8.8539	#N/A	0.39	#N/A	#N/A
cg1661	cgc1_1661		Putative secondary arsenite transporter, arsenical resistance-3 (ACR3) family	112.841	0.631149	-0.663948	0.196995	-3.37037	0.000750664	0.0024064	6.81815	#N/A	-0.66	#N/A	#N/A
cg0554	cgc1_0554		Putative glycosyl transferase	492.966	1.32732	0.408511	0.121601	3.35945	0.00078098	0.00249137	8.94535	#N/A	0.41	#N/A	#N/A
cg1504	cgc1_1504		ABC-type putative amino acid transporter, substrate-binding lipoprotein	288.2	0.715053	-0.483879	0.144027	-3.35963	0.000780468	0.00249137	8.17092	#N/A	-0.48	#N/A	#N/A
cg3382	cgc1_3382		Putative dipeptide/tripeptide:H+ transporter, proton-dependent oligopeptide transporter (POT) family	309.338	0.724032	-0.465876	0.138772	-3.35713	0.000787547	0.00250911	8.27304	#N/A	-0.47	#N/A	#N/A
cg0044	cgc1_0044		ABC-type putative sugar transporter, substrate-binding lipoprotein	839.646	0.7846	-0.349971	0.104269	-3.35642	0.000789593	0.00251243	9.71364	#N/A	-0.35	#N/A	#N/A
cg1682	cgc1_1682		Trypsin-like serine protease	94.0122	0.592697	-0.754633	0.224928	-3.355	0.000793646	0.00252212	6.55478	#N/A	-0.75	#N/A	#N/A
cg1819	cgc1_1819		Conserved hypothetical protein, nucleoside-diphosphate sugar epimerase	282.51	1.41389	0.499673	0.149358	3.34547	0.000821424	0.00260378	8.14216	#N/A	0.5	#N/A	#N/A
cg3070	cgc1_3070		Putative RNA methyltransferase, SpoU tRNA/rRNA methylase-family	364.36	0.745557	-0.423609	0.126636	-3.34508	0.000822579	0.00260414	8.50922	#N/A	-0.42	#N/A	#N/A
cg0893	cgc1_0893		Putative secreted protein, containing a PDZ-domain	236.426	0.666027	-0.586346	0.175582	-3.33945	0.00083944	0.00265416	7.88524	#N/A	-0.59	#N/A	#N/A
cg1224	cgc1_1224		Conserved hypothetical protein	412.722	1.33455	0.416356	0.124837	3.33519	0.000852419	0.0026884	8.68903	#N/A	0.42	#N/A	#N/A
cg2343	cgc1_2343		Putative decarboxylase	1095.98	1.24639	0.317751	0.0953436	3.3327	0.000860078	0.00270914	10.098	#N/A	0.32	#N/A	#N/A
cg2795	cgc1_2795		NADPH:quinone reductase or related Zn-dependent oxidoreductase	775.621	1.36764	0.451692	0.135559	3.33207	0.000862036	0.00271189	9.59921	#N/A	0.45	#N/A	#N/A
cg1050	cgc1_1050		Putative membrane protein	304.89	0.729739	-0.454547	0.138	-3.29382	0.00098835	0.00307829	8.25214	#N/A	-0.45	#N/A	#N/A
cg1836	cgc1_1836		Conserved hypothetical protein, secreted solute-binding protein, aminodeoxychorismate lyase-like	965.138	0.775481	-0.366837	0.111443	-3.2917	0.000995821	0.0030977	9.91459	#N/A	-0.37	#N/A	#N/A
cg0506	cgc1_0506		ABC-type putative spermidine/putrescine/iron(III) transporter, ATPase subunit	70.3592	0.60127	-0.733916	0.222992	-3.29122	0.000997531	0.00309916	6.13667	#N/A	-0.73	#N/A	#N/A
cg3319	cgc1_3319		Conserved hypothetical protein	1032.89	0.799301	-0.323188	0.0983166	-3.28722	0.00101181	0.00313573	10.0125	#N/A	-0.32	#N/A	#N/A
cg2180	cgc1_2180		Putative secreted protein	189.767	0.682996	-0.55005	0.167965	-3.27479	0.0010574	0.00327296	7.56809	#N/A	-0.55	#N/A	#N/A
cg0944	cgc1_0944		Putative xanthine/uracil symporter, nucleobase:cation symporter-2 (NCS2) family	350.587	0.744491	-0.425674	0.130082	-3.27235	0.00106659	0.00329734	8.45363	#N/A	-0.43	#N/A	#N/A
cg0191	cgc1_0191		Putative translation initiation inhibitor, YjgF-family	46.0319	1.81815	0.862473	0.263874	3.2685	0.00108119	0.00333835	5.52456	#N/A	0.86	#N/A	#N/A
cg2311	cgc1_2311		Putative SAM-dependent methyltransferase	249.259	0.714043	-0.485918	0.148842	-3.26467	0.00109593	0.00337779	7.9615	#N/A	-0.49	#N/A	#N/A
cg0244	cgc1_0244		Putative membrane protein	119.181	0.654729	-0.611029	0.187857	-3.25264	0.00114339	0.00351248	6.89701	#N/A	-0.61	#N/A	#N/A
cg3131	cgc1_3131		Acetylornithine deacetylase or related deacylase	352.777	1.32263	0.403413	0.124038	3.25234	0.00114461	0.00351248	8.46261	#N/A	0.4	#N/A	#N/A
cg3153	cgc1_3153		Putative membrane protein	184.534	0.693086	-0.528893	0.162798	-3.24877	0.00115905	0.00355244	7.52774	#N/A	-0.53	#N/A	#N/A
cg2386	cgc1_2386		Conserved hypothetical protein	265.42	0.728686	-0.456631	0.140898	-3.24086	0.00119169	0.00364353	8.05213	#N/A	-0.46	#N/A	#N/A
cg2852	cgc1_2852		putative folate-binding protein implicated in RNA modification or replication initiation; YgfZ homolog	2420.05	1.22486	0.292622	0.0906373	3.22849	0.00124444	0.00379091	11.2408	#N/A	0.29	#N/A	#N/A
cg2993	cgc1_2993		Conserved hypothetical protein	342.45	0.73584	-0.442536	0.137256	-3.22417	0.00126338	0.00384393	8.41975	#N/A	-0.44	#N/A	#N/A
cg1665	cgc1_1665		Putative secreted protein	1063.63	1.25103	0.323119	0.101209	3.1926	0.00140996	0.00426399	10.0548	#N/A	0.32	#N/A	#N/A
cg0880	cgc1_0880		Putative secreted protein	240.348	0.724482	-0.464979	0.14664	-3.1709	0.0015197	0.00457373	7.90898	#N/A	-0.46	#N/A	#N/A
cg2126	cgc1_2126		GTP-binding protein	1172.03	1.24968	0.321558	0.101642	3.16362	0.00155819	0.00467272	10.1948	#N/A	0.32	#N/A	#N/A
cg2607	cgc1_2607		Putative membrane protein	609.903	0.777041	-0.363938	0.115283	-3.15691	0.00159449	0.00476721	9.25244	#N/A	-0.36	#N/A	#N/A
cg2715	cgc1_2715		Conserved hypothetical protein	188.159	1.47441	0.560141	0.17742	3.15715	0.00159317	0.00476721	7.55581	#N/A	0.56	#N/A	#N/A
cg2602	cgc1_2602		Conserved hypothetical protein	213.774	1.37554	0.459994	0.145776	3.15548	0.00160232	0.00478211	7.73994	#N/A	0.46	#N/A	#N/A
cg2695	cgc1_2695		ABC-type transporter, ATPase subunit	6124.37	0.828056	-0.2722	0.0864586	-3.14833	0.00164206	0.00488904	12.5803	#N/A	-0.27	#N/A	#N/A
cg0304	cgc1_0304		Putative membrane protein	170.417	0.67811	-0.560408	0.178038	-3.14768	0.00164569	0.00489402	7.41292	#N/A	-0.56	#N/A	#N/A
cg0281	cgc1_0281		tRNA-specific adenosine deaminase	169.455	0.662964	-0.592998	0.188631	-3.14369	0.0016683	0.00495536	7.40476	#N/A	-0.59	#N/A	#N/A
cg2275	cgc1_2275		putative cell division initiation protein	1994.78	1.25278	0.325138	0.103589	3.13873	0.00169684	0.00503416	10.962	#N/A	0.33	#N/A	#N/A
cg0945	cgc1_0945		Putative 23S ribosomal rRNA methyltransferase	135.491	0.67698	-0.562814	0.179494	-3.13556	0.00171524	0.00508272	7.08205	#N/A	-0.56	#N/A	#N/A
cg1128	cgc1_1128		Hypothetical protein, similar to ribosomal protein S2	568.138	0.795321	-0.330391	0.105991	-3.11716	0.00182601	0.00539818	9.1501	#N/A	-0.33	#N/A	#N/A
cg2456	cgc1_2456		Conserved hypothetical protein, Zn-ribbon protein possibly nucleic acid-binding	341.584	1.39896	0.484351	0.155428	3.11624	0.00183173	0.00540869	8.4161	#N/A	0.48	#N/A	#N/A
cg0537	cgc1_0537		Putative transcriptional regulator, LysR-family	304.38	1.39531	0.480582	0.154524	3.11008	0.00187035	0.0055162	8.24973	#N/A	0.48	#N/A	#N/A
cg2598	cgc1_2598		Putative membrane protein	196.847	1.38737	0.472348	0.152159	3.10431	0.00190722	0.00561171	7.62093	#N/A	0.47	#N/A	#N/A
cg0387	cgc1_0387		Putative NAD/mycothiol-dependent formaldehyde dehydrogenase	1504.13	1.29545	0.373455	0.120423	3.10119	0.00192747	0.00566462	10.5547	#N/A	0.37	#N/A	#N/A
cg2553	cgc1_2553		2'-5' RNA ligase	358.064	1.36654	0.450525	0.145392	3.09869	0.00194376	0.00569912	8.48407	#N/A	0.45	#N/A	#N/A
cg2956	cgc1_2956		Putative secreted protein	177.885	0.711737	-0.490583	0.158987	-3.08569	0.00203081	0.00594041	7.4748	#N/A	-0.49	#N/A	#N/A
cg0431	cgc1_0431		Putative membrane protein, involved in polysaccharide acetylation	468.015	0.747093	-0.42064	0.136416	-3.08352	0.00204568	0.00596298	8.87041	#N/A	-0.42	#N/A	#N/A
cg0886	cgc1_0886		Putative ATP-dependent DNA helicase, superfamily II	552.003	1.34489	0.427487	0.138627	3.08372	0.00204427	0.00596298	9.10853	#N/A	0.43	#N/A	#N/A
cg1722	cgc1_1722		Putative N-acetyltransferase, GCN5-related	274.952	1.3456	0.428255	0.138954	3.08199	0.00205621	0.00598672	8.10304	#N/A	0.43	#N/A	#N/A
cg2960	cgc1_2960		Hypothetical protein	175.142	1.42695	0.51293	0.166549	3.07975	0.00207174	0.00602491	7.45238	#N/A	0.51	#N/A	#N/A
cg2940	cgc1_2940		ABC-type putative dipeptide/oligopeptide transporter, ATPase subunit	49.8126	0.564097	-0.825985	0.268557	-3.07565	0.00210047	0.00610138	5.63844	#N/A	-0.83	#N/A	#N/A
cg1427	cgc1_1427		Conserved putative secreted protein	143.228	0.688267	-0.53896	0.175318	-3.07418	0.0021108	0.00612427	7.16217	#N/A	-0.54	#N/A	#N/A
cg3163	cgc1_3163		Putative acyltransferase	125.57	0.676519	-0.563797	0.183975	-3.06453	0.00218014	0.0063035	6.97235	#N/A	-0.56	#N/A	#N/A
cg1500	cgc1_1500		N6-adenine-specific methylase	287.106	1.32711	0.408283	0.133444	3.05959	0.00221642	0.00640101	8.16544	#N/A	0.41	#N/A	#N/A
cg0211	cgc1_0211		Putative oxidoreductase	121.516	0.681965	-0.552231	0.180836	-3.05377	0.00225984	0.00650386	6.925	#N/A	-0.55	#N/A	#N/A
cg3175	cgc1_3175		Putative membrane protein	258.982	0.739198	-0.435968	0.14274	-3.05428	0.00225602	0.00650386	8.01671	#N/A	-0.44	#N/A	#N/A
cg2835	cgc1_2835		Putative acetyltransferase	785.877	1.32171	0.402403	0.131829	3.05247	0.00226969	0.00652471	9.61816	#N/A	0.4	#N/A	#N/A
cg1505	cgc1_1505		Putative secreted protein	228.567	0.721363	-0.471202	0.154756	-3.04481	0.00232827	0.00668541	7.83647	#N/A	-0.47	#N/A	#N/A
cg0882	cgc1_0882		Conserved hypothetical protein	819.962	1.26101	0.334584	0.10998	3.04221	0.00234846	0.00672794	9.67941	#N/A	0.33	#N/A	#N/A
cg0752	cgc1_0752		Putative secreted or membrane protein	1383.07	0.823603	-0.279979	0.092152	-3.03823	0.00237973	0.00680194	10.4337	#N/A	-0.28	#N/A	#N/A
cg2484	cgc1_2484		Hypothetical protein	52.0466	1.68765	0.755017	0.251097	3.00688	0.00263946	0.00750999	5.70173	#N/A	0.76	#N/A	#N/A
cg0870	cgc1_0870		Putative hydrolase, HAD superfamily	359.358	1.33973	0.42194	0.140428	3.00468	0.00265864	0.00754739	8.48928	#N/A	0.42	#N/A	#N/A
cg3020	cgc1_3020		Putative membrane protein	210.63	1.48549	0.570938	0.190004	3.00488	0.0026569	0.00754739	7.71857	#N/A	0.57	#N/A	#N/A
cg3001	cgc1_3001		Putative transcriptional regulator, MarR-family	220.999	1.37034	0.454531	0.151421	3.00176	0.00268421	0.00761135	7.78789	#N/A	0.45	#N/A	#N/A
cg1623	cgc1_1623		Putative divalent heavy-metal cation transporter	6474.72	1.21086	0.276031	0.0927218	2.97698	0.00291101	0.00820794	12.6606	#N/A	0.28	#N/A	#N/A
cg2293	cgc1_2293		protein similar to indole-3-glycerol phosphate synthases	387.561	0.782673	-0.353518	0.118914	-2.97288	0.00295017	0.00829964	8.59828	#N/A	-0.35	#N/A	#N/A
cg1562	cgc1_1562		Putative membrane protein	353.492	1.30138	0.380041	0.127887	2.97171	0.00296148	0.00831276	8.46553	#N/A	0.38	#N/A	#N/A
cg1499	cgc1_1499		Conserved hypothetical protein	153.342	1.42045	0.506345	0.170443	2.97075	0.00297069	0.00832505	7.2606	#N/A	0.51	#N/A	#N/A
cg1730	cgc1_1730		Putative secreted protease subunit, stomatin/prohibitin-like	3076.53	1.21396	0.279719	0.0941636	2.97057	0.00297252	0.00832505	11.5871	#N/A	0.28	#N/A	#N/A
cg3370	cgc1_3370		Putative NADH-dependent flavin oxidoreductase	53.7114	1.73473	0.794715	0.267563	2.9702	0.00297609	0.00832573	5.74716	#N/A	0.79	#N/A	#N/A
cg2207	cgc1_2207		Hypothetical zinc metalloprotease	349.153	0.764236	-0.387909	0.13084	-2.96475	0.0030293	0.00845566	8.44772	#N/A	-0.39	#N/A	#N/A
cg1000	cgc1_1000		Conserved hypothetical protein	440.643	0.786668	-0.346173	0.116886	-2.96163	0.00306018	0.00853234	8.78347	#N/A	-0.35	#N/A	#N/A
cg3041	cgc1_3041		ABC-type putative multidrug transporter, permease subunit	328.097	0.750963	-0.413187	0.139572	-2.96038	0.00307259	0.00855739	8.35798	#N/A	-0.41	#N/A	#N/A
cg0345	cgc1_0345		Putative metal-dependent amidohydrolase of the TIM-barrel fold	47.3458	1.72579	0.787259	0.26684	2.9503	0.00317465	0.00883182	5.56517	#N/A	0.79	#N/A	#N/A
cg3015	cgc1_3015		Hypothetical protein	809.131	0.818648	-0.288685	0.098647	-2.92645	0.00342854	0.00950641	9.66023	#N/A	-0.29	#N/A	#N/A
cg1316	cgc1_1316		DNA/RNA helicase, SNF2 family	1487.28	1.19053	0.2516	0.0860443	2.92408	0.00345476	0.0095685	10.5385	#N/A	0.25	#N/A	#N/A
cg0507	cgc1_0507		ABC-type putative spermidine/putrescine/iron(III) transporter, permease subunit	138.104	0.677936	-0.560779	0.191851	-2.92299	0.00346683	0.00959132	7.10961	#N/A	-0.56	#N/A	#N/A
cg1704	cgc1_1704		Putative transcriptional regulator, ArsR-family	54.257	1.67796	0.746711	0.255661	2.9207	0.00349243	0.00964079	5.76174	#N/A	0.75	#N/A	#N/A
cg2968	cgc1_2968		Conserved hypothetical protein	820.243	1.26747	0.341948	0.117063	2.92105	0.00348857	0.00964079	9.67991	#N/A	0.34	#N/A	#N/A
cg3044	cgc1_3044		Putative membrane protein	957.59	1.21612	0.282283	0.0969229	2.91245	0.00358607	0.00986662	9.90326	#N/A	0.28	#N/A	#N/A
cg1660	cgc1_1660		Putative membrane protein	110.114	0.668335	-0.581356	0.200135	-2.90482	0.00367467	0.0100771	6.78285	-0.58	#N/A	#N/A	#N/A
cg3187	cgc1_3187		Putative membrane protein	498.167	0.791833	-0.336733	0.116432	-2.89211	0.0038267	0.0104596	8.96048	-0.34	#N/A	#N/A	#N/A
cg2556	cgc1_2556		Iron-regulated membrane protein	130.723	0.689341	-0.536711	0.186034	-2.88502	0.00391394	0.0106864	7.03037	-0.54	#N/A	#N/A	#N/A
cg1006	cgc1_1006		Putative acetyltransferase	344.728	0.782418	-0.353989	0.123287	-2.87125	0.00408851	0.0111387	8.42931	-0.35	#N/A	#N/A	#N/A
cg0240	cgc1_0240		Putative membrane protein	93.9	1.57642	0.656655	0.229753	2.85809	0.00426204	0.0115493	6.55305	0.66	#N/A	#N/A	#N/A
cg0347	cgc1_0347		Putative dehydratase, MaoC-family	14.8936	2.07268	1.0515	0.368575	2.85288	0.00433255	0.0117143	3.89662	1.05	#N/A	#N/A	#N/A
cg1158	cgc1_1158		Putative secreted protein	575.398	0.781864	-0.35501	0.124565	-2.85	0.00437191	0.0117952	9.16842	-0.36	#N/A	#N/A	#N/A
cg1703	cgc1_1703		Putative FAD-dependent pyridine nucleotide-disulphide oxidoreductase	141.066	1.45765	0.54364	0.19099	2.84642	0.00442132	0.0119157	7.14023	0.54	#N/A	#N/A	#N/A
cg0171	cgc1_0171		Putative secreted protein	76.0088	1.55046	0.632692	0.222422	2.84456	0.00444728	0.0119727	6.24809	0.63	#N/A	#N/A	#N/A
cg3095	cgc1_3095		Conserved hypothetical protein	137.568	0.699487	-0.515632	0.181878	-2.83504	0.00458205	0.012309	7.104	-0.52	#N/A	#N/A	#N/A
cg2252	cgc1_2252		Hypothetical protein	25.5749	1.94926	0.962927	0.339861	2.8333	0.00460706	0.0123497	4.67665	0.96	#N/A	#N/A	#N/A
cg2913	cgc1_2913		ABC-type putative Mn/Zn transporter, permease subunit	79.0805	0.649165	-0.623342	0.219995	-2.83344	0.00460498	0.0123497	6.30525	-0.62	#N/A	#N/A	#N/A
cg0962	cgc1_0962		Putative secreted protein	133.487	1.41096	0.496676	0.175356	2.83238	0.00462025	0.0123718	7.06056	0.5	#N/A	#N/A	#N/A
cg2174	cgc1_2174		Exopolyphosphatase-related protein	769.418	0.823432	-0.280278	0.0990417	-2.8299	0.00465631	0.012455	9.58762	-0.28	#N/A	#N/A	#N/A
cg3206	cgc1_3206		Putative phosphoglycerate mutase	371.503	0.764968	-0.386528	0.137021	-2.82094	0.00478826	0.0127806	8.53723	-0.39	#N/A	#N/A	#N/A
cg2411	cgc1_2411		Conserved hypothetical protein, HesB/YadR/YfhF family	1650.03	1.23091	0.299726	0.106327	2.81889	0.00481894	0.0128488	10.6883	0.3	#N/A	#N/A	#N/A
cg1330	cgc1_1330		Conserved hypothetical protein	150.239	1.40777	0.493415	0.175355	2.8138	0.00489597	0.0130403	7.23112	0.49	#N/A	#N/A	#N/A
cg3223	cgc1_3223		Conserved hypothetical protein, putative FMN reductase	577.246	1.25228	0.324557	0.115551	2.80878	0.00497303	0.0132314	9.17304	0.32	#N/A	#N/A	#N/A
cg2450	cgc1_2450		Putative pyridoxine biosynthesis enzyme	656.372	0.819675	-0.286876	0.102204	-2.80689	0.00500227	0.0132951	9.35837	-0.29	#N/A	#N/A	#N/A
cg2382	cgc1_2382		Putative N-acetyltransferase, GCN5-related	362.954	0.782118	-0.354541	0.127341	-2.78418	0.00536634	0.0142325	8.50364	-0.35	#N/A	#N/A	#N/A
cg1876	cgc1_1876		Glycosyltransferase	118.807	0.678935	-0.558655	0.200717	-2.7833	0.00538098	0.0142562	6.89248	-0.56	#N/A	#N/A	#N/A
cg0152	cgc1_0152		Hypothetical protein	42.7354	1.74716	0.805012	0.289969	2.7762	0.00549987	0.0145554	5.41736	0.81	#N/A	#N/A	#N/A
cg2181	cgc1_2181		ABC-type putative dipeptide/oligopeptide transporter, substrate-binding lipoprotein	2772.71	0.806733	-0.309837	0.111665	-2.7747	0.00552529	0.0145921	11.4371	-0.31	#N/A	#N/A	#N/A
cg1399	cgc1_1399		Putative multidrug efflux permease, MFS-type	427.408	0.792969	-0.334663	0.12075	-2.77153	0.00557931	0.0146728	8.73947	-0.33	#N/A	#N/A	#N/A
cg3286	cgc1_3286		hypothetical protein	30.6665	1.80426	0.851407	0.307122	2.77221	0.00556768	0.0146728	4.93859	0.85	#N/A	#N/A	#N/A
cg3133	cgc1_3133		ABC-type putative cobalt/sugar transporter, ATPase subunit	49.2974	0.606042	-0.722511	0.260906	-2.76924	0.0056187	0.0147609	5.62344	-0.72	#N/A	#N/A	#N/A
cg0432	cgc1_0432		Putative lipopolysaccharide modification acyltransferase	1577.65	1.2074	0.271909	0.098209	2.76867	0.00562852	0.0147712	10.6236	0.27	#N/A	#N/A	#N/A
cg1048	cgc1_1048		Putative hydrolase, HAD superfamily	359.05	0.77805	-0.362065	0.130911	-2.76574	0.00567939	0.0148735	8.48804	-0.36	#N/A	#N/A	#N/A
cg3190	cgc1_3190		Membrane-associated decaprenylphosphoryl-5-phosphoribose phosphatase	316.561	0.772224	-0.372909	0.134875	-2.76485	0.00569485	0.0148984	8.30634	-0.37	#N/A	#N/A	#N/A
cg2747	cgc1_2747		Putative secreted peptidase, M23/M37-family	129.324	0.707009	-0.500199	0.181043	-2.76288	0.00572947	0.0149733	7.01484	-0.5	#N/A	#N/A	#N/A
cg0940	cgc1_0940		Glutamine cyclotransferase	349.409	0.781723	-0.355271	0.128708	-2.7603	0.00577489	0.0150685	8.44877	-0.36	#N/A	#N/A	#N/A
cg1035	cgc1_1035		DNase, TatD-related	304.782	1.32867	0.409981	0.148537	2.76012	0.00577796	0.0150685	8.25163	0.41	#N/A	#N/A	#N/A
cg0019	cgc1_0019		Putative transcriptional regulator, LysR-family	117.229	1.44518	0.531253	0.192623	2.758	0.0058157	0.0151486	6.87319	0.53	#N/A	#N/A	#N/A
cg3329	cgc1_3329		Conserved hypothetical protein	31.3939	1.8351	0.875857	0.317603	2.75771	0.00582079	0.0151486	4.97241	0.88	#N/A	#N/A	#N/A
cg0454	cgc1_0454		Putative transcriptional regulator, TetR-family	51.3748	0.607364	-0.719367	0.260914	-2.75711	0.0058315	0.0151559	5.68299	-0.72	#N/A	#N/A	#N/A
cg2564	cgc1_2564		conserved hypothetical protein	5478.65	1.23455	0.30399	0.110266	2.75687	0.00583574	0.0151559	12.4196	0.3	#N/A	#N/A	#N/A
cg0091	cgc1_0091		Putative D-isomer specific 2-hydroxyacid dehydrogenase	245.26	1.31126	0.390958	0.142215	2.74907	0.00597652	0.0154894	7.93817	0.39	#N/A	#N/A	#N/A
cg2953	cgc1_2953		Putative 4-hydroxybenzaldehyde dehydrogenase	791.454	1.24546	0.316684	0.115417	2.74382	0.00607293	0.015723	9.62836	0.32	#N/A	#N/A	#N/A
cg3322	cgc1_3322		Putative secreted membrane-fusion protein	86.497	0.657219	-0.605555	0.221114	-2.73865	0.00616916	0.0158899	6.43458	-0.61	#N/A	#N/A	#N/A
cg0815	cgc1_0815		Putative membrane protein	327.736	1.29846	0.376805	0.137676	2.7369	0.00620214	0.0159584	8.35639	0.38	#N/A	#N/A	#N/A
cg3030	cgc1_3030		Putative hydrolase or acyltransferase (alpha/beta hydrolase superfamily)	404.048	0.794063	-0.332675	0.122555	-2.71449	0.00663773	0.0170092	8.65838	-0.33	#N/A	#N/A	#N/A
cg2524	cgc1_2524		ABC-type putative multidrug transporter, ATPase and membrane subunit	979.283	0.800001	-0.321927	0.118707	-2.71194	0.00668916	0.0171234	9.93558	-0.32	#N/A	#N/A	#N/A
cg0676	cgc1_0676		Conserved hypothetical protein	18.5754	0.516049	-0.954421	0.352113	-2.71055	0.00671715	0.0171775	4.21532	-0.95	#N/A	#N/A	#N/A
cg3293	cgc1_3293		Hypothetical protein	11.3079	2.0769	1.05443	0.389654	2.70607	0.00680842	0.0173754	3.49926	1.05	#N/A	#N/A	#N/A
cg0236	cgc1_0236		Putative membrane protein	771.695	0.824563	-0.278299	0.10295	-2.70324	0.00686672	0.0174885	9.59189	-0.28	#N/A	#N/A	#N/A
cg0327	cgc1_0327		Putative membrane protein	509.501	0.798278	-0.325037	0.120303	-2.70181	0.00689622	0.0175279	8.99294	-0.33	#N/A	#N/A	#N/A
cg1237	cgc1_1237		Putative membrane protein	579.115	0.787088	-0.345404	0.127835	-2.70196	0.00689326	0.0175279	9.17771	-0.35	#N/A	#N/A	#N/A
cg1670	cgc1_1670		Conserved hypothetical protein	371.789	0.761624	-0.392849	0.146255	-2.68604	0.00723034	0.0183585	8.53834	-0.39	#N/A	#N/A	#N/A
cg0555	cgc1_0555		Putative secondary gamma-aminobutyrate transporter, amino acid-polyamine-organocation (APC) family	189.376	0.735009	-0.444165	0.166346	-2.67014	0.00758207	0.0191561	7.56511	-0.44	#N/A	#N/A	#N/A
cg2279	cgc1_2279		ABC-type multidrug/protein/lipid transporter, permease subunit and ATPase subunit	122.498	1.43482	0.520867	0.195074	2.6701	0.00758279	0.0191561	6.93661	0.52	#N/A	#N/A	#N/A
cg0358	cgc1_0358		Putative hydrolase/acyltransferase	532.173	0.808303	-0.307033	0.115163	-2.66608	0.00767424	0.0193676	9.05575	-0.31	#N/A	#N/A	#N/A
cg1270	cgc1_1270		Putative O-methyltransferase	46.6122	1.6123	0.68912	0.258964	2.66106	0.00778948	0.0196188	5.54264	0.69	#N/A	#N/A	#N/A
cg0492	cgc1_0492		Putative DNA-binding (excisionase) protein	1619.86	0.826671	-0.274615	0.103228	-2.66028	0.00780757	0.0196446	10.6617	-0.27	#N/A	#N/A	#N/A
cg0378	cgc1_0378		Putative phage-associated protein	243.182	1.3121	0.391882	0.147801	2.65142	0.00801536	0.0201472	7.92589	0.39	#N/A	#N/A	#N/A
cg0926	cgc1_0926		ABC-type putative iron-siderophore transporter. Permease subunit	181.252	0.751443	-0.412264	0.156843	-2.62852	0.00857584	0.0214696	7.50185	-0.41	#N/A	#N/A	#N/A
cg1375	cgc1_1375		Putative thioredoxin	675.8	1.2186	0.285229	0.108693	2.62418	0.0086857	0.0217012	9.40045	0.29	#N/A	#N/A	#N/A
cg0111	cgc1_0111		Hypothetical protein	35.0086	1.79128	0.840993	0.320982	2.62006	0.00879138	0.0219215	5.12964	0.84	#N/A	#N/A	#N/A
cg1240	cgc1_1240		Hypothetical protein	188.676	1.36157	0.445274	0.170412	2.61294	0.0089768	0.0223615	7.55977	0.45	#N/A	#N/A	#N/A
cg0847	cgc1_0847		Conserved hypothetical protein	468.491	0.793628	-0.333465	0.128036	-2.60447	0.00920177	0.0228764	8.87188	-0.33	#N/A	#N/A	#N/A
cg0627	cgc1_0627		Putative acetyltransferase, GNAT-family	35.4951	0.585393	-0.772523	0.297669	-2.59525	0.00945235	0.0234527	5.14955	-0.77	#N/A	#N/A	#N/A
cg1485	cgc1_1485		Putative metal dependent phosphohydrolase, RelA/SpoT-like	86.6207	1.4424	0.528467	0.203744	2.59379	0.00949255	0.0235169	6.43664	0.53	#N/A	#N/A	#N/A
cg2193	cgc1_2193		Putative lysophospholipase	405.343	1.24085	0.311324	0.12005	2.59328	0.00950645	0.0235169	8.663	0.31	#N/A	#N/A	#N/A
cg2266	cgc1_2266		Putative acylphosphatase	38.3914	1.68622	0.753792	0.29065	2.59347	0.00950123	0.0235169	5.26271	0.75	#N/A	#N/A	#N/A
cg1373	cgc1_1373		Putative glyoxalase	223.149	1.31008	0.389659	0.150406	2.59072	0.00957763	0.0236696	7.80186	0.39	#N/A	#N/A	#N/A
cg1481	cgc1_1481		Conserved hypothetical protein	12.4453	0.500256	-0.999263	0.386113	-2.588	0.00965337	0.0238332	3.63753	-1	#N/A	#N/A	#N/A
cg2861	cgc1_2861		Putative membrane protein, hemolysin III homolog	697.828	0.833311	-0.263072	0.101852	-2.5829	0.00979751	0.0241653	9.44673	-0.26	#N/A	#N/A	#N/A
cg0222	cgc1_0222		Putative membrane protein	48.2663	1.6829	0.75095	0.293214	2.56109	0.0104343	0.0256852	5.59294	0.75	#N/A	#N/A	#N/A
cg1597	cgc1_1597		Conserved hypothetical protein	917.826	0.827203	-0.273686	0.106849	-2.56143	0.0104242	0.0256852	9.84208	-0.27	#N/A	#N/A	#N/A
cg0678	cgc1_0678		Conserved hypothetical protein	12.4312	0.501067	-0.996924	0.389652	-2.5585	0.0105125	0.0258522	3.6359	-1	#N/A	#N/A	#N/A
cg2562	cgc1_2562		Serine/threonine specific protein phosphatase	166.936	1.33116	0.41268	0.161451	2.55606	0.0105864	0.0259829	7.38315	0.41	#N/A	#N/A	#N/A
cg2328	cgc1_2328		Hypothetical protein	125.319	1.40398	0.489517	0.191559	2.55544	0.0106055	0.0260008	6.96946	0.49	#N/A	#N/A	#N/A
cg0866	cgc1_0866		Conserved hypothetical protein	241.476	1.29068	0.368132	0.144138	2.55403	0.0106485	0.0260331	7.91574	0.37	#N/A	#N/A	#N/A
cg1317	cgc1_1317		Conserved hypothetical protein	538.44	1.2124	0.27786	0.108786	2.55419	0.0106435	0.0260331	9.07264	0.28	#N/A	#N/A	#N/A
cg0247	cgc1_0247		Conserved hypothetical protein	54.2878	1.65348	0.725507	0.285254	2.54338	0.0109787	0.0267359	5.76256	0.73	#N/A	#N/A	#N/A
cg1668	cgc1_1668		Putative membrane protein	108.713	0.686523	-0.54262	0.215594	-2.51686	0.0118407	0.0286783	6.76438	-0.54	#N/A	#N/A	#N/A
cg0237	cgc1_0237		Putative oxidoreductase	903.327	1.22253	0.289866	0.115548	2.50862	0.0121204	0.0292598	9.81911	0.29	#N/A	#N/A	#N/A
cg0340	cgc1_0340		Putative sugar/metabolite permease, MFS-type	10.9503	1.97959	0.985201	0.392889	2.50758	0.0121561	0.0293176	3.4529	0.99	#N/A	#N/A	#N/A
cg3210	cgc1_3210		Conserved hypothetical protein	306.78	0.783933	-0.351197	0.140132	-2.50618	0.0122043	0.0293772	8.26106	-0.35	#N/A	#N/A	#N/A
cg0006	cgc1_0006		Conserved hypothetical protein	131.784	1.38641	0.471358	0.18821	2.50443	0.012265	0.0294667	7.04203	0.47	#N/A	#N/A	#N/A
cg0282	cgc1_0282		CsbD family protein probably involved in stress response	3179.24	0.84662	-0.240213	0.0959417	-2.50374	0.0122887	0.0294866	11.6345	-0.24	#N/A	#N/A	#N/A
cg2200	cgc1_2200		Two-component system, transcriptional response regulator	119.894	0.707817	-0.498552	0.199141	-2.50351	0.0122969	0.0294866	6.90561	-0.5	#N/A	#N/A	#N/A
cg0343	cgc1_0343		Putative transcriptional regulator, MarR-family	85.5036	1.4765	0.562181	0.226201	2.48531	0.0129438	0.0308898	6.41791	0.56	#N/A	#N/A	#N/A
cg2746	cgc1_2746		Putative transcriptional regulator	89.5983	1.56761	0.648566	0.26205	2.47497	0.0133246	0.0316475	6.4854	0.65	#N/A	#N/A	#N/A
cg0781	cgc1_0781		Putative membrane protein	1160.72	1.17783	0.236133	0.0954692	2.4734	0.0133836	0.0317274	10.1808	0.24	#N/A	#N/A	#N/A
cg1335	cgc1_1335		Hypothetical protein	81.9706	0.687975	-0.539572	0.218498	-2.46946	0.0135316	0.0320176	6.35703	-0.54	#N/A	#N/A	#N/A
cg0251	cgc1_0251		Quinone oxidoreductase	225.596	1.34259	0.425015	0.172497	2.46391	0.0137432	0.0323415	7.8176	0.43	#N/A	#N/A	#N/A
cg2549	cgc1_2549		ABC-type putative dipeptide/oligopeptide transporter, substrate-binding lipoprotein	288.925	0.780675	-0.357206	0.14498	-2.46383	0.0137461	0.0323415	8.17455	-0.36	#N/A	#N/A	#N/A
cg3334	cgc1_3334		Putative sugar permease, MFS-type	47.5855	0.632878	-0.660001	0.267831	-2.46425	0.0137301	0.0323415	5.57245	-0.66	#N/A	#N/A	#N/A
cg0397	cgc1_0397		Putative 5'-nucleotidase	71.882	0.661774	-0.59559	0.242213	-2.45895	0.0139344	0.032723	6.16756	-0.6	#N/A	#N/A	#N/A
cg3417	cgc1_3417		Putative (Di)nucleoside polyphosphate hydrolase	588.623	1.27686	0.352597	0.14361	2.45524	0.0140791	0.032939	9.2012	0.35	#N/A	#N/A	#N/A
cg0931	cgc1_0931		Putative aminotransferase, AT class I	13.7657	1.88953	0.91803	0.375178	2.44692	0.0144082	0.0336461	3.78301	0.92	#N/A	#N/A	#N/A
cg3324	cgc1_3324		Putative secreted protein	411.742	0.807643	-0.308211	0.126188	-2.44247	0.0145872	0.0340322	8.6856	-0.31	#N/A	#N/A	#N/A
cg2364	cgc1_2364		Putative pyridoxal-5'-phosphate dependent enzyme	429.278	0.795459	-0.330141	0.135259	-2.44081	0.0146543	0.034157	8.74577	-0.33	#N/A	#N/A	#N/A
cg2294	cgc1_2294		Putative membrane protein	381.847	0.812735	-0.299143	0.122615	-2.43969	0.0147	0.0342315	8.57685	-0.3	#N/A	#N/A	#N/A
cg3375	cgc1_3375		Predicted nucleoside-diphosphate-sugar epimerase	252.842	0.792807	-0.334959	0.137954	-2.42804	0.0151807	0.0352852	7.98209	-0.33	#N/A	#N/A	#N/A
cg1308	cgc1_1308		Putative transcriptional regulator, TetR-family	100.152	0.715649	-0.482676	0.199097	-2.42433	0.0153368	0.0356149	6.64605	-0.48	#N/A	#N/A	#N/A
cg1475	cgc1_1475		Conserved hypothetical protein	68.5727	1.55974	0.641305	0.265528	2.4152	0.0157264	0.036452	6.09956	0.64	#N/A	#N/A	#N/A
cg0170	cgc1_0170		Putative membrane protein	63.3009	1.47712	0.562782	0.233212	2.41318	0.0158141	0.0366213	5.98415	0.56	#N/A	#N/A	#N/A
cg2353	cgc1_2353		Hypothetical protein disrupted by insertion of ISCg2e	100.835	0.717352	-0.479247	0.198807	-2.41061	0.0159259	0.0368461	6.65585	-0.48	#N/A	#N/A	#N/A
cg2285	cgc1_2285		Metal-dependent amidase/aminoacylase/carboxypeptidase	446.158	1.20906	0.27388	0.11369	2.40901	0.015996	0.03694	8.80141	0.27	#N/A	#N/A	#N/A
cg0685	cgc1_0685		Conserved hypothetical protein similar to metal-dependent proteases, putative molecular chaperone	228.751	1.30099	0.379609	0.157736	2.40661	0.0161015	0.0371493	7.83763	0.38	#N/A	#N/A	#N/A
cg1370	cgc1_1370		Conserved hypothetical protein	959.302	1.24189	0.312533	0.129903	2.40589	0.0161332	0.0371882	9.90584	0.31	#N/A	#N/A	#N/A
cg0055	cgc1_0055		Putative membrane protein	417.596	0.810873	-0.302453	0.125926	-2.40183	0.0163134	0.0375689	8.70596	-0.3	#N/A	#N/A	#N/A
cg0398	cgc1_0398		Hypothetical protein	102.204	0.715322	-0.483335	0.20145	-2.39929	0.016427	0.0377958	6.6753	-0.48	#N/A	#N/A	#N/A
cg1138	cgc1_1138		Putative acetyltransferase, GNAT-family	391.735	0.806734	-0.309835	0.129231	-2.39754	0.0165056	0.0379416	8.61374	-0.31	#N/A	#N/A	#N/A
cg0233	cgc1_0233		Conserved hypothetical protein	969.758	1.18479	0.244637	0.102222	2.39319	0.0167028	0.0383597	9.92148	0.24	#N/A	#N/A	#N/A
cg1249	cgc1_1249		ABC-type putative dipeptide/oligopeptide transporter, substrate-binding lipoprotein	351.735	0.793117	-0.334394	0.140193	-2.38524	0.0170682	0.0390197	8.45834	-0.33	#N/A	#N/A	#N/A
cg2290	cgc1_2290		Predicted ring-cleavage extradiol dioxygenase	109.102	0.704234	-0.505872	0.21216	-2.38439	0.0171074	0.0390736	6.76954	-0.51	#N/A	#N/A	#N/A
cg0932	cgc1_0932		Putative membrane protein	137.182	1.35681	0.44022	0.184875	2.38117	0.0172575	0.0393447	7.09995	0.44	#N/A	#N/A	#N/A
cg0575	cgc1_0575		Putative secreted protein	766.052	0.828455	-0.271505	0.114061	-2.38034	0.0172966	0.0393978	9.5813	-0.27	#N/A	#N/A	#N/A
cg2187	cgc1_2187		Mg-chelatase, subunit D	62.0942	1.47912	0.564735	0.237475	2.37808	0.017403	0.0396042	5.95639	0.56	#N/A	#N/A	#N/A
cg3354	cgc1_3354		3-hydroxybenzoate 6-monooxygenase	18.0862	1.78218	0.83364	0.352891	2.36231	0.0181612	0.0411797	4.17682	0.83	#N/A	#N/A	#N/A
cg0617	cgc1_0617		Hypothetical protein	106.709	1.3763	0.460793	0.195307	2.35933	0.0183081	0.0414751	6.73753	0.46	#N/A	#N/A	#N/A
cg1322	cgc1_1322		Conserved hypothetical protein, YceI-homolog	813.923	1.18781	0.248303	0.105432	2.35509	0.0185181	0.0418372	9.66875	0.25	#N/A	#N/A	#N/A
cg2943	cgc1_2943		Putative membrane protein	61.7543	1.47547	0.561178	0.239186	2.3462	0.0189661	0.042772	5.94847	0.56	#N/A	#N/A	#N/A
cg0515	cgc1_0515		Putative cation transporting P-type ATPase	1172.07	0.864247	-0.210485	0.0901715	-2.33427	0.0195814	0.0439615	10.1948	-0.21	#N/A	#N/A	#N/A
cg3250	cgc1_3250		Putative membrane protein	73.8939	0.69018	-0.534955	0.229304	-2.33295	0.019651	0.0440781	6.20738	-0.53	#N/A	#N/A	#N/A
cg1275	cgc1_1275		Conserved putative membrane protein	295.305	1.24605	0.317366	0.136143	2.33112	0.0197469	0.0442536	8.20606	0.32	#N/A	#N/A	#N/A
cg1706	cgc1_1706		Putative arsenate reductase (arsenical pump modifier)	73.4277	0.700282	-0.513992	0.220811	-2.32775	0.0199255	0.0446137	6.19825	-0.51	#N/A	#N/A	#N/A
cg0134	cgc1_0134		Metal-dependent amidase/aminoacylase/carboxypeptidase, AbgB homolog	493.811	0.818958	-0.288138	0.124793	-2.30892	0.0209478	0.0467772	8.94782	-0.29	#N/A	#N/A	#N/A
cg2906	cgc1_2906		Conserved hypothetical protein	1030.85	0.845732	-0.241728	0.10469	-2.30898	0.0209447	0.0467772	10.0096	-0.24	#N/A	#N/A	#N/A
cg0328	cgc1_0328		Hypothetical protein	7.41601	0.524289	-0.931565	0.404593	-2.30247	0.0213086	0.0474558	2.89064	-0.93	#N/A	#N/A	#N/A
cg0408	cgc1_0408		Putative membrane protein	268.526	0.793592	-0.333531	0.145048	-2.29945	0.0214796	0.0477939	8.06892	-0.33	#N/A	#N/A	#N/A
cg0107	cgc1_0107		Putative secreted protein	1650.89	0.860918	-0.216053	0.0941588	-2.29456	0.0217586	0.0482338	10.689	-0.22	#N/A	#N/A	#N/A
cg3136	cgc1_3136		Putative nitroreductase	272.914	1.25979	0.333188	0.1453	2.2931	0.0218422	0.0483428	8.0923	0.33	#N/A	#N/A	#N/A
cg0212	cgc1_0212		Conserved hypothetical protein	107.908	0.731893	-0.450296	0.196422	-2.29249	0.0218774	0.0483778	6.75366	-0.45	#N/A	#N/A	#N/A
cg0968	cgc1_0968		Putative ATP-dependent helicase	404.863	1.23256	0.301663	0.132116	2.28331	0.0224122	0.0493859	8.66129	0.3	#N/A	#N/A	#N/A
cg3057	cgc1_3057		Putative secreted protein	1070.88	1.19703	0.259463	0.113966	2.27666	0.0228066	0.0502106	10.0646	0.26	#N/A	#N/A	#N/A
cg2392	cgc1_2392		Conserved hypothetical protein	235.735	1.29276	0.370453	0.163045	2.27209	0.0230809	0.0507253	7.88102	0.37	#N/A	#N/A	#N/A
cg2165	cgc1_2165		Putative secreted protein	154.887	1.32902	0.410358	0.180756	2.27023	0.0231938	0.0509285	7.27507	0.41	#N/A	#N/A	#N/A
cg0883	cgc1_0883		Conserved putative secreted protein	1096.99	1.17781	0.236108	0.104087	2.26837	0.0233065	0.0511312	10.0993	0.24	#N/A	#N/A	#N/A
cg0698	cgc1_0698		Conserved hypothetical protein	218.632	1.26933	0.344068	0.151706	2.26798	0.0233301	0.0511382	7.77236	0.34	#N/A	#N/A	#N/A
cg2778	cgc1_2778		Conserved hypothetical protein	316.269	0.795201	-0.330609	0.145865	-2.26654	0.0234181	0.0512583	8.30501	-0.33	#N/A	#N/A	#N/A
cg1883	cgc1_1883		uncharacterized secreted protein	567.284	0.842822	-0.2467	0.10891	-2.26518	0.0235017	0.0513792	9.14793	-0.25	#N/A	#N/A	#N/A
cg0241	cgc1_0241		Conserved hypothetical protein	86.5002	1.42887	0.514871	0.228551	2.25276	0.024274	0.0529288	6.43463	0.51	#N/A	#N/A	#N/A
cg2649	cgc1_2649		Beta-lactamase precursor	27.0361	0.596852	-0.744555	0.330698	-2.25147	0.024356	0.0530612	4.75682	-0.74	#N/A	#N/A	#N/A
cg1040	cgc1_1040		ABC-type transporter, ATPase subunit	700.211	0.852417	-0.230369	0.102501	-2.24749	0.0246087	0.0535653	9.45165	-0.23	#N/A	#N/A	#N/A
cg2585	cgc1_2585		Putative secreted protein	270.357	0.804765	-0.313361	0.139921	-2.23955	0.02512	0.0544884	8.07872	-0.31	#N/A	#N/A	#N/A
cg0907	cgc1_0907		Hypothetical protein	252.184	1.29741	0.375631	0.16847	2.22966	0.0257701	0.0556613	7.97833	0.38	#N/A	#N/A	#N/A
cg2408	cgc1_2408		Conserved putative membrane protein	2413.22	0.869151	-0.202321	0.0907029	-2.2306	0.0257079	0.0556613	11.2367	-0.2	#N/A	#N/A	#N/A
cg3290	cgc1_3290		Putative oxidoreductase	6.54926	1.87239	0.904881	0.405844	2.22963	0.025772	0.0556613	2.71133	0.9	#N/A	#N/A	#N/A
cg0253	cgc1_0253		Putative 2Fe-2S ferredoxin	64.7094	1.45855	0.544538	0.244408	2.22799	0.0258813	0.0558491	6.0159	0.54	#N/A	#N/A	#N/A
cg3268	cgc1_3268		Putative membrane protein, putative pseudogene	17.8708	1.78237	0.833799	0.374453	2.22672	0.0259663	0.0559842	4.15953	0.83	#N/A	#N/A	#N/A
cg3407	cgc1_3407		Putative membrane protein	53.4007	0.678321	-0.55996	0.252622	-2.21659	0.026651	0.0573123	5.73879	-0.56	#N/A	#N/A	#N/A
cg0272	cgc1_0272		Putative transcriptional regulator, LysR-family	54.1058	1.50753	0.59219	0.267885	2.21061	0.0270627	0.0581476	5.75771	0.59	#N/A	#N/A	#N/A
cg3172	cgc1_3172		Putative SAM-dependent tRNA (guanine-N(7)-)-methyltransferase	882.145	1.16905	0.225335	0.102202	2.2048	0.0274678	0.0589168	9.78487	0.23	#N/A	#N/A	#N/A
cg2514	cgc1_2514		Conserved hypothetical protein	426.473	0.835567	-0.259172	0.117726	-2.20148	0.0277021	0.0593684	8.73631	-0.26	#N/A	#N/A	#N/A
cg0565	cgc1_0565		Putative transcriptional regulatory protein	47.2682	1.47756	0.563215	0.257282	2.1891	0.0285896	0.0611134	5.5628	0.56	#N/A	#N/A	#N/A
cg1281	cgc1_1281		ABC-type putative multidrug transporter, ATPase and permease subunit	681.911	1.17517	0.232871	0.106493	2.18672	0.0287628	0.0614311	9.41344	0.23	#N/A	#N/A	#N/A
cg1633	cgc1_1633		Putative transcriptional regulator, MerR-family	1399.06	1.17712	0.235265	0.107644	2.18558	0.0288461	0.0615563	10.4502	0.24	#N/A	#N/A	#N/A
cg0982	cgc1_0982		Putative membrane protein	285.608	0.806104	-0.310962	0.142332	-2.18476	0.0289065	0.0616328	8.15789	-0.31	#N/A	#N/A	#N/A
cg1636	cgc1_1636		Putative secreted protein	353.566	1.24066	0.311107	0.142526	2.18281	0.02905	0.0618859	8.46584	0.31	#N/A	#N/A	#N/A
cg1859	cgc1_1859		Putative secreted protein	6104.28	1.11828	0.161281	0.074016	2.179	0.0293318	0.062433	12.5756	0.16	#N/A	#N/A	#N/A
cg3072	cgc1_3072		Putative secreted or membrane protein	978.796	0.859762	-0.217991	0.100396	-2.17132	0.0299073	0.0633882	9.93486	-0.22	#N/A	#N/A	#N/A
cg1530	cgc1_1530		Putative SAM-dependent methyltransferase	55.7163	1.53967	0.622625	0.288125	2.16096	0.0306987	0.0649005	5.80003	0.62	#N/A	#N/A	#N/A
cg1732	cgc1_1732		Conserved hypothetical protein	200.461	0.790702	-0.338795	0.157748	-2.14769	0.0317384	0.0666479	7.64718	-0.34	#N/A	#N/A	#N/A
cg1731	cgc1_1731		Membrane protein, implicated in regulation of membrane protease activity	1255.42	1.14516	0.195544	0.0910894	2.14672	0.0318154	0.0666976	10.294	0.2	#N/A	#N/A	#N/A
cg2337	cgc1_2337		Hypothetical protein	2692.29	0.864408	-0.210216	0.0980172	-2.14468	0.0319782	0.0669829	11.3946	-0.21	#N/A	#N/A	#N/A
cg1100	cgc1_1100		ABC-type putative multidrug transporter, ATPase and permease subunit	304.673	0.825861	-0.27603	0.128854	-2.1422	0.0321777	0.0673442	8.25112	-0.28	#N/A	#N/A	#N/A
cg1098	cgc1_1098		Putative transcriptional regulator, TetR-family	28.1651	1.59168	0.670548	0.31328	2.14041	0.0323219	0.0675895	4.81583	0.67	#N/A	#N/A	#N/A
cg2550	cgc1_2550		ABC-type putative dipeptide/oligopeptide transporter, permease subunit	227.14	0.8051	-0.31276	0.146535	-2.13437	0.0328126	0.068387	7.82744	-0.31	#N/A	#N/A	#N/A
cg0183	cgc1_0183		Putative threonine efflux transporter, resistance to homoserine/threonine (RhtB) family	54.8651	0.689804	-0.535742	0.251499	-2.1302	0.0331553	0.0690437	5.77782	-0.54	#N/A	#N/A	#N/A
cg1555	cgc1_1555		DNA/RNA helicase, superfamily I	438.423	0.8317	-0.265865	0.125055	-2.12598	0.0335048	0.0695872	8.77618	-0.27	#N/A	#N/A	#N/A
cg2911	cgc1_2911		ABC-type putative Mn/Zn transporter, substrate-binding lipoprotein	67.2061	0.68096	-0.554358	0.260788	-2.12571	0.0335276	0.0695872	6.07052	-0.55	#N/A	#N/A	#N/A
cg3242	cgc1_3242		Putative membrane protein	39.7238	1.51901	0.603132	0.285027	2.11605	0.0343402	0.0710968	5.31193	0.6	#N/A	#N/A	#N/A
cg0669	cgc1_0669		Conserved hypothetical protein	39.2919	1.54553	0.628103	0.29699	2.11489	0.0344389	0.0711833	5.29616	0.63	#N/A	#N/A	#N/A
cg2589	cgc1_2589		Predicted GTPase	1922.86	0.862107	-0.214062	0.101208	-2.11508	0.0344235	0.0711833	10.909	-0.21	#N/A	#N/A	#N/A
cg0013	cgc1_0013		Putative transcriptional regulator, TetR-family	10.6894	0.55984	-0.836914	0.398535	-2.09998	0.0357309	0.0734697	3.41811	-0.84	#N/A	#N/A	#N/A
cg1104	cgc1_1104		Putative membrane protein, predicted esterase	113.546	0.763455	-0.389385	0.185443	-2.09975	0.0357507	0.0734697	6.82713	-0.39	#N/A	#N/A	#N/A
cg0778	cgc1_0778		ABC-type putative iron-siderophore transporter, permease subunit	641.049	0.80972	-0.304505	0.145905	-2.08701	0.0368874	0.0756813	9.32429	-0.3	#N/A	#N/A	#N/A
cg0338	cgc1_0338		Conserved hypothetical protein	489.356	1.17321	0.230459	0.110635	2.08305	0.0372465	0.0762928	8.93474	0.23	#N/A	#N/A	#N/A
cg2179	cgc1_2179		Conserved hypothetical protein	415.178	0.839021	-0.25322	0.121597	-2.08246	0.0373007	0.0763413	8.69758	-0.25	#N/A	#N/A	#N/A
cg1221	cgc1_1221		Conserved hypothetical protein	28.0082	1.57759	0.657718	0.316344	2.07912	0.0376062	0.0768407	4.80778	0.66	#N/A	#N/A	#N/A
cg0885	cgc1_0885		Putative helicase, UvrD/Rep-family	391.792	1.21044	0.275535	0.132618	2.07767	0.0377401	0.0770515	8.61395	0.28	#N/A	#N/A	#N/A
cg2156	cgc1_2156		Hypothetical protein	72.5857	0.721445	-0.471039	0.227075	-2.07437	0.0380445	0.0774832	6.18161	-0.47	#N/A	#N/A	#N/A
cg2614	cgc1_2614		Putative transcriptional regulator, TetR-family	454.972	0.825866	-0.276021	0.133335	-2.07014	0.0384395	0.078224	8.82963	-0.28	#N/A	#N/A	#N/A
cg0934	cgc1_0934		Conserved hypothetical protein	257.176	1.22374	0.291294	0.140925	2.06702	0.0387321	0.0787553	8.00661	0.29	#N/A	#N/A	#N/A
cg0252	cgc1_0252		Putative membrane protein	11.6249	0.579717	-0.78658	0.383909	-2.04887	0.040475	0.0819661	3.53914	-0.79	#N/A	#N/A	#N/A
cg2978	cgc1_2978		Putative membrane protein	184.954	0.795375	-0.330293	0.161386	-2.0466	0.0406974	0.0823498	7.53102	-0.33	#N/A	#N/A	#N/A
cg2799	cgc1_2799		Putative secreted protein	1039.55	0.868847	-0.202827	0.0992942	-2.04268	0.0410837	0.0829971	10.0217	-0.2	#N/A	#N/A	#N/A
cg3092	cgc1_3092		Putative 2-polyprenylphenol hydroxylase or related flavodoxin oxidoreductase	405.553	1.20202	0.26546	0.130048	2.04125	0.0412256	0.0832164	8.66375	0.27	#N/A	#N/A	#N/A
cg2848	cgc1_2848		Putative secreted protein	88.2792	1.34566	0.428318	0.209986	2.03975	0.0413754	0.0834515	6.464	0.43	#N/A	#N/A	#N/A
cg0438	cgc1_0438		Putative glycosyltransferase	1642.04	0.860959	-0.215984	0.106	-2.03758	0.0415921	0.0838211	10.6813	-0.22	#N/A	#N/A	#N/A
cg0027	cgc1_0027		Putative transcriptional regulator, MarR-family	21.0272	0.599049	-0.739254	0.364097	-2.03038	0.0423181	0.084786	4.39418	-0.74	#N/A	#N/A	#N/A
cg0128	cgc1_0128		Putative secreted protein	20.6248	1.63023	0.705074	0.347303	2.03014	0.0423422	0.084786	4.36631	0.71	#N/A	#N/A	#N/A
cg1727	cgc1_1727		Putative membrane protein	20.7213	0.606456	-0.721524	0.35585	-2.02761	0.0426004	0.085235	4.37304	-0.72	#N/A	#N/A	#N/A
cg2087	cgc1_2087		Putative membrane protein	317.466	1.20536	0.269468	0.132956	2.02675	0.0426883	0.0852743	8.31046	0.27	#N/A	#N/A	#N/A
cg2435	cgc1_2435		Putative ss-mRNA endonuclease	248.319	1.21433	0.280159	0.138999	2.01554	0.0438482	0.087382	7.95605	0.28	#N/A	#N/A	#N/A
cg2893	cgc1_2893		Putative multidrug efflux permease, MFS-type	23.306	0.629702	-0.667259	0.331354	-2.01374	0.0440372	0.0876888	4.54263	-0.67	#N/A	#N/A	#N/A
cg0245	cgc1_0245		Conserved hypothetical protein	98.0475	0.748683	-0.417574	0.207769	-2.0098	0.0444527	0.0883754	6.61541	-0.42	#N/A	#N/A	#N/A
cg1402	cgc1_1402		Conserved hypothetical protein	1210.95	0.880525	-0.183563	0.0915042	-2.00607	0.0448492	0.0890221	10.2419	-0.18	#N/A	#N/A	#N/A
cg2078	cgc1_2078		Peptide methionine sulfoxide reductase	263.394	1.24188	0.312524	0.156788	1.99329	0.0462302	0.0915453	8.04108	0.31	#N/A	#N/A	#N/A
cg0680	cgc1_0680		Conserved hypothetical protein	1257.06	1.14834	0.199546	0.100229	1.99091	0.0464912	0.0919165	10.2958	0.2	#N/A	#N/A	#N/A
cg1332	cgc1_1332		Putative secreted hydrolase	3389.43	0.868086	-0.20409	0.102731	-1.98665	0.0469611	0.0927722	11.7268	-0.2	#N/A	#N/A	#N/A
cg2475	cgc1_2475		ABC-type transporter, ATPase subunit with duplicated ATPase domain	462.609	1.18211	0.24136	0.121754	1.98236	0.047439	0.0936423	8.85365	0.24	#N/A	#N/A	#N/A
cg3208	cgc1_3208		Putative amidase	212.791	0.801044	-0.320046	0.161562	-1.98095	0.047597	0.0938803	7.73329	-0.32	#N/A	#N/A	#N/A
cg2480	cgc1_2480		Hypothetical protein	57.8875	1.4125	0.498253	0.252918	1.97002	0.048836	0.0959457	5.85518	0.5	#N/A	#N/A	#N/A
cg2593	cgc1_2593		Putative secreted or membrane protein	103.343	1.31935	0.399832	0.20318	1.96787	0.0490831	0.0963554	6.6913	0.4	#N/A	#N/A	#N/A
cg0186	cgc1_0186		Putative methylated-DNA--protein-cysteine methyltransferase	236.781	0.816108	-0.293168	0.149027	-1.96722	0.049158	0.0964268	7.88741	-0.29	#N/A	#N/A	#N/A
cg0787	cgc1_0787		Putative transcriptional regulator, HTH_3-family	483.662	0.849733	-0.234918	0.119623	-1.96381	0.0495517	0.097123	8.91786	-0.23	#N/A	#N/A	#N/A
cg2341	cgc1_2341		Putative Co/Zn/Cd cation transporter	228.195	1.24573	0.316989	0.161751	1.95973	0.0500277	0.097979	7.83413	0.32	#N/A	#N/A	#N/A
cg1137	cgc1_1137		Putative transcriptional regulator, LysR-family	274.933	1.21413	0.279918	0.143115	1.95589	0.0504779	0.0987062	8.10293	0.28	#N/A	#N/A	#N/A
cg1110	cgc1_1110		Conserved hypothetical protein	90.5758	0.738386	-0.437552	0.223758	-1.95547	0.0505276	0.0987262	6.50105	-0.44	#N/A	#N/A	#N/A
cg3274	cgc1_3274		Putative DNA invertase, putative pseudogene	33.1175	1.49878	0.583793	0.298803	1.95377	0.0507285	0.0990413	5.04952	0.58	#N/A	#N/A	#N/A
cg1483	cgc1_1483		Putative membrane protein	112.608	1.28557	0.362412	0.185733	1.95125	0.0510274	0.0995472	6.81516	0.36	#N/A	#N/A	#N/A
cg0487	cgc1_0487		Conserved hypothetical protein	264.192	0.828197	-0.271954	0.139412	-1.95072	0.0510901	0.0995919	8.04544	-0.27	#N/A	#N/A	#N/A
cg2977	cgc1_2977		Putative membrane protein	915.984	1.14117	0.190512	0.0979548	1.9449	0.051787	0.100793	9.83918	0.19	#N/A	#N/A	#N/A
cg1117	cgc1_1117		Hypothetical protein	190.848	1.24345	0.314347	0.162357	1.93615	0.0528493	0.102662	7.57628	0.31	#N/A	#N/A	#N/A
cg0795	cgc1_0795		Putative oxidoreductase	38.2377	0.674474	-0.568165	0.294471	-1.92944	0.0536764	0.104066	5.25692	-0.57	#N/A	#N/A	#N/A
cg2453	cgc1_2453		Putative exoribonuclease	1050.74	1.14515	0.195531	0.101614	1.92425	0.0543231	0.104913	10.0372	0.2	#N/A	#N/A	#N/A
cg0535	cgc1_0535		Putative ketoglutarate semialdehyde dehydrogenase	135.522	1.27225	0.347382	0.180821	1.92114	0.0547144	0.105506	7.08238	0.35	#N/A	#N/A	#N/A
cg3273	cgc1_3273		Hypothetical protein	71.9641	1.37497	0.459401	0.239235	1.92029	0.0548214	0.105631	6.16921	0.46	#N/A	#N/A	#N/A
cg0668	cgc1_0668		Conserved putative membrane protein, probably acting as segregation ATPase of the FtsK/SpoIIIE-family	26.8883	1.54445	0.627095	0.328022	1.91175	0.0559084	0.107642	4.74891	0.63	#N/A	#N/A	#N/A
cg3398	cgc1_3398		Putative DNA/RNA helicase, superfamily II	1184.6	0.871688	-0.198116	0.103679	-1.91085	0.0560236	0.107781	10.2102	-0.2	#N/A	#N/A	#N/A
cg2704	cgc1_2704		ABC-type putative sugar transporter, permease subunit	3523.76	0.887827	-0.171649	0.0899957	-1.9073	0.0564814	0.108495	11.7829	-0.17	#N/A	#N/A	#N/A
cg0366	cgc1_0366		Conserved putative membrane protein	8.71463	1.70075	0.766172	0.402664	1.90276	0.0570723	0.109462	3.12344	0.77	#N/A	#N/A	#N/A
cg1167	cgc1_1167		Putative acetyltransferase, GNAT-family	293.527	1.20389	0.267705	0.140814	1.90112	0.0572861	0.109787	8.19735	0.27	#N/A	#N/A	#N/A
cg0150	cgc1_0150		Putative transcriptional regulatory protein, Fic/Doc family	109.774	1.29139	0.368919	0.194246	1.89923	0.0575338	0.110178	6.77839	0.37	#N/A	#N/A	#N/A
cg1675	cgc1_1675		Putative membrane protein	678.659	1.15283	0.205176	0.108113	1.8978	0.0577226	0.110405	9.40654	0.21	#N/A	#N/A	#N/A
cg2694	cgc1_2694		Hypothetical protein	19.0381	1.58469	0.664197	0.350332	1.89591	0.0579725	0.110594	4.25081	0.66	#N/A	#N/A	#N/A
cg1877	cgc1_1877		Lauroyl/myristoyl acyltransferase, lipid A biosynthesis	176.593	0.805279	-0.31244	0.164957	-1.89407	0.0582162	0.110975	7.46428	-0.31	#N/A	#N/A	#N/A
cg2937	cgc1_2937		ABC-type putative dipeptide/oligopeptide transporter, substrate-binding lipoprotein	135.931	0.772197	-0.372959	0.197336	-1.88997	0.0587626	0.111931	7.08673	-0.37	#N/A	#N/A	#N/A
cg2952	cgc1_2952		Putative secreted protein	1130.24	1.14252	0.192216	0.101899	1.88634	0.0592486	0.112685	10.1424	0.19	#N/A	#N/A	#N/A
cg0523	cgc1_0523		Cytochrome c biogenesis membrane protein, ResB-family	315.007	0.818323	-0.289258	0.153692	-1.88206	0.0598277	0.113621	8.29924	-0.29	#N/A	#N/A	#N/A
cg3042	cgc1_3042		ABC-type putative multidrug transporter, ATPase subunit	591.698	0.866326	-0.207017	0.109997	-1.88203	0.0598316	0.113621	9.20872	-0.21	#N/A	#N/A	#N/A
cg1255	cgc1_1255		Conserved hypothetical protein, putative HNH endonuclease	9.76482	0.598074	-0.741604	0.394739	-1.87872	0.0602828	0.114391	3.28759	-0.74	#N/A	#N/A	#N/A
cg0173	cgc1_0173		Conserved hypothetical protein	3764.57	0.903148	-0.146966	0.0782949	-1.87709	0.060506	0.114727	11.8783	-0.15	#N/A	#N/A	#N/A
cg1219	cgc1_1219		Putative membrane protein	72.6052	0.7394	-0.435573	0.233395	-1.86625	0.0620065	0.117331	6.182	-0.44	#N/A	#N/A	#N/A
cg1074	cgc1_1074		Conserved hypothetical protein	349.289	0.833753	-0.262307	0.140844	-1.86239	0.062548	0.118151	8.44828	-0.26	#N/A	#N/A	#N/A
cg1671	cgc1_1671		Putative membrane-associated GTPase	2318.64	1.16161	0.216123	0.116292	1.85845	0.0631052	0.119024	11.1791	0.22	#N/A	#N/A	#N/A
cg0066	cgc1_0066		Hypothetical protein	286.599	1.21703	0.283359	0.152565	1.8573	0.063269	0.119243	8.16289	0.28	#N/A	#N/A	#N/A
cg1711	cgc1_1711		Putative oxidoreductase	89.9118	0.768891	-0.379149	0.204439	-1.85458	0.0636559	0.119792	6.49044	-0.38	#N/A	#N/A	#N/A
cg2099	cgc1_2099		Putative membrane protein	89.5954	0.753192	-0.408911	0.22046	-1.85481	0.0636234	0.119792	6.48535	-0.41	#N/A	#N/A	#N/A
cg2552	cgc1_2552		ABC-type putative dipeptide/oligopeptide transporter, ATPase subunit	175.432	0.817345	-0.290983	0.157341	-1.84938	0.0644035	0.121108	7.45477	-0.29	#N/A	#N/A	#N/A
cg2949	cgc1_2949		Putative secreted protein	1787.67	0.881664	-0.181698	0.0984423	-1.84573	0.0649307	0.122007	10.8039	-0.18	#N/A	#N/A	#N/A
cg2936	cgc1_2936		Putative transcriptional regulator, GntR-family	153.804	0.802828	-0.316837	0.171837	-1.84382	0.0652095	0.122439	7.26494	-0.32	#N/A	#N/A	#N/A
cg2992	cgc1_2992		Putative secreted protein	311.685	0.838731	-0.253719	0.138814	-1.82777	0.0675842	0.126235	8.28395	-0.25	#N/A	#N/A	#N/A
cg3356	cgc1_3356		Putative secondary H+/Na+:glutamate/dicarboxylate symporter, dicarboxylate/amino acid:cation symporter (DAACS) family	255.832	0.825488	-0.276681	0.151608	-1.82498	0.068004	0.126924	7.99905	-0.28	#N/A	#N/A	#N/A
cg0998	cgc1_0998		Trypsin-like serine protease	560.356	0.869027	-0.202527	0.111063	-1.82352	0.0682242	0.12705	9.1302	-0.2	#N/A	#N/A	#N/A
cg2803	cgc1_2803		Conserved hypothetical protein	63.5242	1.36295	0.446735	0.244925	1.82396	0.0681576	0.12705	5.98923	0.45	#N/A	#N/A	#N/A
cg3300	cgc1_3300		Putative Cu2+ transporting P-type ATPase	345.455	0.843635	-0.24531	0.134525	-1.82352	0.0682242	0.12705	8.43235	-0.25	#N/A	#N/A	#N/A
cg1612	cgc1_1612		Putative acetyltransferase	227.566	1.21607	0.282228	0.155068	1.82003	0.0687541	0.127942	7.83014	0.28	#N/A	#N/A	#N/A
cg0243	cgc1_0243		Putative membrane protein	242.608	0.823972	-0.279332	0.153592	-1.81867	0.0689623	0.128234	7.92248	-0.28	#N/A	#N/A	#N/A
cg3166	cgc1_3166		Putative glycosyltransferase	87.8947	0.765005	-0.386459	0.212646	-1.81738	0.069159	0.128504	6.4577	-0.39	#N/A	#N/A	#N/A
cg1707	cgc1_1707		Putative arsenate reductase (arsenical pump modifier)	81.7832	0.756712	-0.402183	0.221491	-1.8158	0.0694008	0.128858	6.35373	-0.4	#N/A	#N/A	#N/A
cg0514	cgc1_0514		Putative membrane protein	272.605	0.835327	-0.259588	0.143143	-1.81348	0.0697574	0.129424	8.09067	-0.26	#N/A	#N/A	#N/A
cg0909	cgc1_0909		Hypothetical protein	39.0987	0.67933	-0.557816	0.30879	-1.80646	0.0708468	0.131348	5.28905	-0.56	#N/A	#N/A	#N/A
cg0064	cgc1_0064		Conserved hypothetical protein, FHA dpmain	1863.5	0.899499	-0.152807	0.0846141	-1.80593	0.0709296	0.131404	10.8638	-0.15	#N/A	#N/A	#N/A
cg3086	cgc1_3086		Putative cystathionine gamma-lyase	35.9397	1.52145	0.605447	0.335622	1.80395	0.0712384	0.13178	5.16751	0.61	#N/A	#N/A	#N/A
cg0614	cgc1_0614		Hypothetical protein	90.3602	1.30875	0.38819	0.21528	1.80319	0.0713587	0.131905	6.49762	0.39	#N/A	#N/A	#N/A
cg0039	cgc1_0039		Putative transcriptional regulator	230.365	0.803694	-0.315282	0.174881	-1.80284	0.0714134	0.131909	7.84778	-0.32	#N/A	#N/A	#N/A
cg3031	cgc1_3031		Conserved hypothetical protein, glutamate-cysteine ligase family	1018.43	0.87034	-0.200348	0.111293	-1.80019	0.0718299	0.132455	9.99214	-0.2	#N/A	#N/A	#N/A
cg2385	cgc1_2385		Putative membrane protein	583.542	0.868327	-0.20369	0.113315	-1.79756	0.0722474	0.133056	9.18869	-0.2	#N/A	#N/A	#N/A
cg0790	cgc1_0790		flavoprotein disulfid reductase family protein	1115.83	0.890844	-0.166755	0.0929486	-1.79406	0.0728042	0.133983	10.1239	-0.17	#N/A	#N/A	#N/A
cg3425	cgc1_3425		Conserved hypothetical protein	250.091	0.824257	-0.278835	0.155462	-1.79359	0.0728784	0.134021	7.96631	-0.28	#N/A	#N/A	#N/A
cg0941	cgc1_0941		Hypothetical protein	130.552	1.26422	0.338242	0.188854	1.79102	0.0732896	0.134481	7.02849	0.34	#N/A	#N/A	#N/A
cg0083	cgc1_0083		Putative nicotinamide mononucleotide uptake permease, nicotinamide mononucleotide (NMN) uptake permease (PnuC) family	87.2195	1.2926	0.370275	0.207128	1.78767	0.0738297	0.135174	6.44658	0.37	#N/A	#N/A	#N/A
cg3204	cgc1_3204		Conserved hypothetical protein	374.386	1.16574	0.22124	0.123738	1.78798	0.0737794	0.135174	8.54838	0.22	#N/A	#N/A	#N/A
cg1848	cgc1_1848		Putative N5,N10-methylene tetrahydromethanopterin reductase or related flavin-dependent reductase	28.3113	1.46717	0.553038	0.309456	1.78713	0.0739165	0.135234	4.82331	0.55	#N/A	#N/A	#N/A
cg0008	cgc1_0008		putative esterase/lipase	107.985	0.773296	-0.370907	0.207924	-1.78386	0.0744472	0.136085	6.75468	-0.37	#N/A	#N/A	#N/A
cg1758	cgc1_1758		Putative membrane protein	217.374	1.24684	0.318271	0.178444	1.78359	0.0744903	0.136085	7.76403	0.32	#N/A	#N/A	#N/A
cg2497	cgc1_2497		Hypothetical protein	174.328	0.814501	-0.296012	0.166089	-1.78225	0.0747082	0.136383	7.44566	-0.3	#N/A	#N/A	#N/A
cg2806	cgc1_2806		Putative membrane protein	200.4	0.827308	-0.273503	0.153651	-1.78003	0.0750715	0.136947	7.64674	-0.27	#N/A	#N/A	#N/A
cg0519	cgc1_0519		Putative phosphoglycerate mutase	464.03	1.14977	0.201347	0.113235	1.77814	0.0753812	0.137411	8.85807	0.2	#N/A	#N/A	#N/A
cg2809	cgc1_2809		Putative membrane protein	120.465	1.25298	0.325358	0.184378	1.76462	0.0776268	0.141094	6.91247	0.33	#N/A	#N/A	#N/A
cg1278	cgc1_1278		Conserved putative secreted protein	409.315	1.1624	0.217102	0.123428	1.75893	0.0785891	0.142635	8.67707	0.22	#N/A	#N/A	#N/A
cg1600	cgc1_1600		Conserved hypothetical protein	437.871	0.860402	-0.216917	0.123462	-1.75695	0.0789265	0.14304	8.77436	-0.22	#N/A	#N/A	#N/A
cg2077	cgc1_2077		Putative membrane protein	493.772	1.1516	0.20364	0.11594	1.75643	0.0790157	0.143098	8.9477	0.2	#N/A	#N/A	#N/A
cg2145	cgc1_2145		Conserved hypothetical protein	111.211	0.777515	-0.363058	0.206871	-1.755	0.0792594	0.143435	6.79716	-0.36	#N/A	#N/A	#N/A
cg0365	cgc1_0365		Putative membrane protein	67.0685	1.31928	0.399754	0.228477	1.74965	0.0801795	0.144891	6.06756	0.4	#N/A	#N/A	#N/A
cg0621	cgc1_0621		Putative integral membrane protein	159.017	1.24079	0.311259	0.178774	1.74108	0.0816704	0.147372	7.31304	0.31	#N/A	#N/A	#N/A
cg0452	cgc1_0452		Hypothetical protein	696.963	1.14621	0.196866	0.11311	1.74048	0.0817744	0.147453	9.44494	0.2	#N/A	#N/A	#N/A
cg0939	cgc1_0939		Putative secreted protein	306.349	1.17939	0.238035	0.136837	1.73955	0.0819387	0.147566	8.25903	0.24	#N/A	#N/A	#N/A
cg2267	cgc1_2267		Putative membrane protein	124.373	1.25466	0.327298	0.18819	1.73919	0.0820017	0.147566	6.95853	0.33	#N/A	#N/A	#N/A
cg2105	cgc1_2105		Hypothetical protein	9.88931	1.60476	0.682361	0.393224	1.7353	0.0826878	0.148458	3.30587	0.68	#N/A	#N/A	#N/A
cg1095	cgc1_1095		Hypothetical protein	636.264	1.17274	0.229878	0.132505	1.73486	0.0827657	0.148491	9.31348	0.23	#N/A	#N/A	#N/A
cg1502	cgc1_1502		ABC-type putative amino acid transporter, ATPase subunit	102.748	0.795028	-0.330922	0.190939	-1.73313	0.0830725	0.148935	6.68297	-0.33	#N/A	#N/A	#N/A
cg3040	cgc1_3040		Putative epimerase	345.387	0.846353	-0.240669	0.139656	-1.7233	0.0848337	0.151864	8.43207	-0.24	#N/A	#N/A	#N/A
cg2587	cgc1_2587		Phosphoglycerate dehydrogenase or related dehydrogenase	951.8	1.14369	0.193696	0.113021	1.7138	0.0865655	0.154381	9.89452	0.19	#N/A	#N/A	#N/A
cg1466	cgc1_1466		Putative secreted protein	208.611	1.20542	0.269537	0.157712	1.70905	0.0874422	0.155653	7.70467	0.27	#N/A	#N/A	#N/A
cg1609	cgc1_1609		ABC-type putative antibiotics transporter, ATPase subunit with duplicated ATPase domain	63.0384	0.751834	-0.411514	0.240947	-1.7079	0.0876548	0.155832	5.97816	-0.41	#N/A	#N/A	#N/A
cg0590	cgc1_0590		ABC-type putative iron-siderophore transporter. Permease subunit	43.5436	0.728753	-0.456498	0.26736	-1.70743	0.0877425	0.155855	5.44439	-0.46	#N/A	#N/A	#N/A
cg0026	cgc1_0026		Putative protein disulfide isomerase, secreted protein	111.627	1.27308	0.348327	0.204391	1.70422	0.0883407	0.156806	6.80254	0.35	#N/A	#N/A	#N/A
cg0269	cgc1_0269		Conserved hypothetical protein	62.8854	1.34806	0.43088	0.253173	1.70192	0.0887704	0.157457	5.97465	0.43	#N/A	#N/A	#N/A
cg0478	cgc1_0478		Hypothetical protein	8.77654	0.623283	-0.682041	0.400924	-1.70117	0.0889107	0.157594	3.13365	-0.68	#N/A	#N/A	#N/A
cg2420	cgc1_2420		Conserved hypothetical protein	378.983	1.2004	0.263513	0.155103	1.69896	0.0893268	0.158181	8.56599	0.26	#N/A	#N/A	#N/A
cg2478	cgc1_2478		Putative penicillin binding protein	461.831	1.15434	0.207072	0.121897	1.69874	0.0893684	0.158181	8.85122	0.21	#N/A	#N/A	#N/A
cg1638	cgc1_1638		Conserved hypothetical protein	87.3771	0.780162	-0.358155	0.211311	-1.69492	0.090091	0.159225	6.44918	-0.36	#N/A	#N/A	#N/A
cg2959	cgc1_2959		Putative secreted protein	117.685	1.2421	0.31278	0.184573	1.69461	0.0901491	0.159225	6.87879	0.31	#N/A	#N/A	#N/A
cg0443	cgc1_0443		Putative regulatory protein	160.074	1.21426	0.280072	0.165311	1.69421	0.0902245	0.159246	7.3226	0.28	#N/A	#N/A	#N/A
cg0420	cgc1_0420		Putative glycosyltransferase	1136.4	0.88229	-0.180674	0.106891	-1.69026	0.0909779	0.160462	10.1503	-0.18	#N/A	#N/A	#N/A
cg2765	cgc1_2765		Putative secreted protein	67.5106	1.30056	0.379134	0.224462	1.68908	0.0912043	0.160748	6.07704	0.38	#N/A	#N/A	#N/A
cg0266	cgc1_0266		Putative membrane protein	228.163	1.21412	0.279908	0.165797	1.68825	0.0913623	0.1608	7.83392	0.28	#N/A	#N/A	#N/A
cg2256	cgc1_2256		ABC-type putative daunorubicin transporter, ATPase subunit	73.1375	0.762442	-0.391301	0.232653	-1.68191	0.0925866	0.162726	6.19254	-0.39	#N/A	#N/A	#N/A
cg0992	cgc1_0992		Putative permease, sulfate permease (SulP) family	93.6577	0.788709	-0.342435	0.204035	-1.67831	0.0932859	0.163495	6.54933	-0.34	#N/A	#N/A	#N/A
cg1842	cgc1_1842		Putative secreted metalloprotease	497.858	1.15084	0.202686	0.120827	1.6775	0.0934456	0.163661	8.95959	0.2	#N/A	#N/A	#N/A
cg0757	cgc1_0757		Conserved hypothetical protein	1386.85	1.16233	0.217023	0.130448	1.66367	0.0961776	0.167975	10.4376	0.22	#N/A	#N/A	#N/A
cg0579	cgc1_0579		Transcriptional regulatory protein, HTH_3-family	103.661	1.26397	0.33796	0.203408	1.66149	0.0966151	0.168621	6.69572	0.34	#N/A	#N/A	#N/A
cg0475	cgc1_0475		Conserved hypothetical protein	2091.24	0.896363	-0.157845	0.0953131	-1.65606	0.0977087	0.170411	11.0301	-0.16	#N/A	#N/A	#N/A
cg0467	cgc1_0467		ABC-type putative hemin transporter, substrate-binding lipoprotein	106.768	0.795483	-0.330096	0.199873	-1.65153	0.0986296	0.171778	6.73833	-0.33	#N/A	#N/A	#N/A
cg3342	cgc1_3342		Putative secreted protein	403.604	0.871241	-0.198857	0.120546	-1.64963	0.0990195	0.172337	8.6568	-0.2	#N/A	#N/A	#N/A
cg3018	cgc1_3018		Hypothetical protein	1839.02	1.10449	0.143379	0.086939	1.64919	0.0991081	0.172371	10.8447	0.14	#N/A	#N/A	#N/A
cg1286	cgc1_1286		Conserved hypothetical protein	2468.23	0.876402	-0.190336	0.115685	-1.64529	0.0999105	0.173434	11.2693	-0.19	#N/A	#N/A	#N/A
cg0396	cgc1_0396		Putative glycosyl transferase	692.928	0.877775	-0.188077	0.114351	-1.64474	0.100023	0.17348	9.43656	-0.19	#N/A	#N/A	#N/A
cg1766	cgc1_1766		Putative membrane protein	355.853	0.867702	-0.204729	0.125391	-1.63273	0.102526	0.177328	8.47514	-0.2	#N/A	#N/A	#N/A
cg1733	cgc1_1733		Conserved hypothetical protein	137.888	0.820688	-0.285095	0.175032	-1.62881	0.103352	0.178511	7.10735	-0.29	#N/A	#N/A	#N/A
cg3316	cgc1_3316		Putative universal stress protein or related nucleotide-binding protein	1735.74	0.885484	-0.175462	0.107846	-1.62697	0.103743	0.179062	10.7613	-0.18	#N/A	#N/A	#N/A
cg2546	cgc1_2546		Putative secondary C4-dicarboxylate transporter, tripartite ATP-independent transporter (TRAP-T) family	48.9479	0.734427	-0.44531	0.274072	-1.62479	0.104207	0.179739	5.61318	-0.45	#N/A	#N/A	#N/A
cg0946	cgc1_0946		Conserved hypothetical protein	521.888	1.1403	0.189413	0.117092	1.61764	0.105739	0.182006	9.0276	0.19	#N/A	#N/A	#N/A
cg3289	cgc1_3289		thioredoxin-like protein	12.0258	0.647397	-0.627277	0.388925	-1.61285	0.106778	0.183667	3.58807	-0.63	#N/A	#N/A	#N/A
cg2309	cgc1_2309		Putative transcriptional regulator, TetR-family	145.318	1.22648	0.294522	0.184702	1.59458	0.110807	0.190204	7.18307	0.29	#N/A	#N/A	#N/A
cg2362	cgc1_2362		Putative membrane protein	780.873	0.871238	-0.198861	0.124862	-1.59266	0.111237	0.190813	9.60895	-0.2	#N/A	#N/A	#N/A
cg0689	cgc1_0689		Hypothetical protein	62.5565	0.761805	-0.392506	0.246907	-1.58969	0.111904	0.191824	5.96709	-0.39	#N/A	#N/A	#N/A
cg2149	cgc1_2149		ABC-type putative cobalt transporter, permease subunit	55.3556	0.76537	-0.38577	0.243262	-1.58582	0.11278	0.193061	5.79066	-0.39	#N/A	#N/A	#N/A
cg2344	cgc1_2344		Cystathionine beta-synthase-like protein	250.459	1.17961	0.238308	0.150504	1.5834	0.11333	0.193869	7.96843	0.24	#N/A	#N/A	#N/A
cg3321	cgc1_3321		ABC-type transporter, ATPase and permease subunit	55.6366	0.758633	-0.398526	0.252079	-1.58096	0.113887	0.194691	5.79796	-0.4	#N/A	#N/A	#N/A
cg0542	cgc1_0542		Hypothetical protein	48.34	0.75423	-0.406924	0.259371	-1.56889	0.116674	0.199046	5.59515	-0.41	#N/A	#N/A	#N/A
cg0971	cgc1_0971		Putative membrane protein	38.7704	1.37465	0.459068	0.292944	1.56709	0.117095	0.199628	5.27689	0.46	#N/A	#N/A	#N/A
cg1372	cgc1_1372		Conserved hypothetical protein	149.364	0.815675	-0.293933	0.187734	-1.56569	0.11742	0.200046	7.22269	-0.29	#N/A	#N/A	#N/A
cg2750	cgc1_2750		Conserved putative membrane protein	399.243	1.17069	0.22736	0.145365	1.56406	0.117802	0.200561	8.64112	0.23	#N/A	#N/A	#N/A
cg1011	cgc1_1011		Putative membrane protein	211.844	0.842837	-0.246675	0.15785	-1.56272	0.118119	0.200963	7.72686	-0.25	#N/A	#N/A	#N/A
cg0884	cgc1_0884		Conserved hypothetical protein	462.034	0.867199	-0.205564	0.131853	-1.55904	0.118986	0.202026	8.85185	-0.21	#N/A	#N/A	#N/A
cg1743	cgc1_1743		Conserved hypothetical protein	700.834	0.877365	-0.188751	0.12131	-1.55593	0.119724	0.20314	9.45293	-0.19	#N/A	#N/A	#N/A
cg0380	cgc1_0380		Hypothetical protein	122.415	1.21506	0.281031	0.180776	1.55458	0.120045	0.203498	6.93563	0.28	#N/A	#N/A	#N/A
cg0783	cgc1_0783		Conserved hypothetical protein	479.508	1.14849	0.199742	0.128559	1.55371	0.120255	0.203619	8.90541	0.2	#N/A	#N/A	#N/A
cg3039	cgc1_3039		Putative Na+/phosphate symporter, phosphate:Na+ symporter (PNaS) family	549.141	0.879085	-0.185926	0.120304	-1.54547	0.122233	0.206541	9.10103	-0.19	#N/A	#N/A	#N/A
cg2268	cgc1_2268		Putative transcriptional regulator, LysR-family	268.372	1.20236	0.265872	0.172207	1.54391	0.122611	0.206916	8.06809	0.27	#N/A	#N/A	#N/A
cg1371	cgc1_1371		Putative nuclease, RecB-family	861.575	1.13765	0.186062	0.121786	1.52777	0.12657	0.213166	9.75083	0.19	#N/A	#N/A	#N/A
cg0901	cgc1_0901		Putative secreted protein	364.153	0.838026	-0.254934	0.167054	-1.52605	0.126996	0.21374	8.5084	-0.25	#N/A	#N/A	#N/A
cg3069	cgc1_3069		Conserved hypothetical protein	2070.33	1.11383	0.155531	0.10219	1.52198	0.128013	0.215161	11.0156	0.16	#N/A	#N/A	#N/A
cg0772	cgc1_0772		Putative sugar/drug permease, MFS-type	100.483	0.801099	-0.319948	0.210659	-1.5188	0.128814	0.216217	6.65081	-0.32	#N/A	#N/A	#N/A
cg0176	cgc1_0176		Putative membrane protein, DUF81-family	128.275	1.22219	0.289469	0.19072	1.51777	0.129073	0.216361	7.0031	0.29	#N/A	#N/A	#N/A
cg1139	cgc1_1139		Allophanate hydrolase subunit 2	195.673	0.837747	-0.255413	0.168249	-1.51807	0.128997	0.216361	7.6123	-0.26	#N/A	#N/A	#N/A
cg2248	cgc1_2248		Putative membrane protein, DedA-family	195.985	0.843511	-0.245521	0.161953	-1.516	0.129519	0.216673	7.6146	-0.25	#N/A	#N/A	#N/A
cg0389	cgc1_0389		Putative short chain dehydrogenase	625.327	0.89468	-0.160556	0.105945	-1.51546	0.129655	0.216756	9.28847	-0.16	#N/A	#N/A	#N/A
cg1444	cgc1_1444		Putative flavin:NADH reductase	176.297	0.8419	-0.24828	0.163873	-1.51507	0.129754	0.216778	7.46186	-0.25	#N/A	#N/A	#N/A
cg1736	cgc1_1736		Putative membrane protein	47.8191	0.759983	-0.395962	0.261732	-1.51285	0.130317	0.217572	5.57951	-0.4	#N/A	#N/A	#N/A
cg1136	cgc1_1136		Conserved hypothetical protein	808.007	0.898554	-0.154322	0.102093	-1.51158	0.13064	0.217965	9.65822	-0.15	#N/A	#N/A	#N/A
cg0871	cgc1_0871		Conserved hypothetical protein	357.161	1.13954	0.188456	0.124988	1.50779	0.131608	0.219142	8.48043	0.19	#N/A	#N/A	#N/A
cg1101	cgc1_1101		ABC-type putative multidrug transporter, ATPase and permease subunit	266.007	1.15483	0.207686	0.138562	1.49886	0.133909	0.22253	8.05532	0.21	#N/A	#N/A	#N/A
cg0122	cgc1_0122		Hypothetical protein	868.278	0.895177	-0.159756	0.107022	-1.49273	0.135508	0.224411	9.76201	-0.16	#N/A	#N/A	#N/A
cg3292	cgc1_3292		Putative heavy-metal ion transporting P-type ATPase	23.018	1.43301	0.519044	0.347778	1.49245	0.13558	0.224411	4.52469	0.52	#N/A	#N/A	#N/A
cg2094	cgc1_2094		Hypothetical protein	27.7171	1.38839	0.473416	0.317375	1.49166	0.135789	0.224608	4.7927	0.47	#N/A	#N/A	#N/A
cg2540	cgc1_2540		Putative secreted or membrane protein	107.485	1.23546	0.305047	0.204695	1.49025	0.136159	0.225072	6.74799	0.31	#N/A	#N/A	#N/A
cg0682	cgc1_0682		Putative P-loop hydrolase, UPF0079-family	109.237	1.23792	0.307914	0.206778	1.4891	0.136461	0.225422	6.77132	0.31	#N/A	#N/A	#N/A
cg2491	cgc1_2491		Conserved hypothetical protein	8.22147	0.659581	-0.600379	0.40386	-1.4866	0.13712	0.226341	3.0394	-0.6	#N/A	#N/A	#N/A
cg3067	cgc1_3067		Putative membrane protein	540.358	0.889733	-0.168556	0.113479	-1.48535	0.137452	0.22661	9.07777	-0.17	#N/A	#N/A	#N/A
cg4011	cgc1_4011		Transposon Tn501 resolvase	19.6826	1.43168	0.517705	0.349419	1.48162	0.138442	0.227792	4.29885	0.52	#N/A	#N/A	#N/A
cg1631	cgc1_1631		Putative transcriptional regulator, MerR-family	921.255	0.907753	-0.139628	0.094394	-1.4792	0.139086	0.228614	9.84746	-0.14	#N/A	#N/A	#N/A
cg1640	cgc1_1640		Putative membrane protein, containing a CBS domain	783.879	0.900895	-0.15057	0.101825	-1.47872	0.139216	0.228614	9.61449	-0.15	#N/A	#N/A	#N/A
cg2097	cgc1_2097		Putative DNA or RNA helicase, superfamily II	534.452	0.892926	-0.163388	0.110479	-1.4789	0.139168	0.228614	9.06192	-0.16	#N/A	#N/A	#N/A
cg2146	cgc1_2146		Hypothetical protein	61.2654	0.782455	-0.353921	0.239597	-1.47715	0.139634	0.229151	5.937	-0.35	#N/A	#N/A	#N/A
cg3016	cgc1_3016		Hypothetical protein	1052.67	0.906936	-0.140927	0.0954574	-1.47634	0.139854	0.22936	10.0398	-0.14	#N/A	#N/A	#N/A
cg0359	cgc1_0359		Putative membrane protein	1405.06	1.09384	0.129405	0.0878044	1.47378	0.14054	0.230183	10.4564	0.13	#N/A	#N/A	#N/A
cg2481	cgc1_2481		Conserved hypothetical protein	117.985	1.22134	0.28847	0.196611	1.46721	0.142318	0.232183	6.88246	0.29	#N/A	#N/A	#N/A
cg1541	cgc1_1541		conserved hypothetical protein - putative pseudogene	24.6341	1.38993	0.475013	0.324671	1.46306	0.143451	0.233575	4.62258	0.48	#N/A	#N/A	#N/A
cg0399	cgc1_0399		Hypothetical protein	236.362	0.859708	-0.218082	0.149535	-1.45839	0.144732	0.235354	7.88485	-0.22	#N/A	#N/A	#N/A
cg0865	cgc1_0865		Putative secreted lipoprotein	517.612	0.887837	-0.171633	0.118164	-1.4525	0.146363	0.237852	9.01573	-0.17	#N/A	#N/A	#N/A
cg0046	cgc1_0046		ABC-type putative sugar transporter, ATPase subunit	335.072	0.871233	-0.198869	0.137214	-1.44933	0.147246	0.239131	8.38833	-0.2	#N/A	#N/A	#N/A
cg1449	cgc1_1449		Conserved hypothetical protein	755.612	1.10508	0.144153	0.0995522	1.44802	0.147612	0.23957	9.5615	0.14	#N/A	#N/A	#N/A
cg1421	cgc1_1421		Conserved hypothetical protein, putative dinucleotide-binding enzyme	25.2579	0.721917	-0.470096	0.324733	-1.44764	0.147718	0.239586	4.65867	-0.47	#N/A	#N/A	#N/A
cg2774	cgc1_2774		Nicotinic acid phosphoribosyltransferase	1295.44	0.903662	-0.146144	0.101033	-1.4465	0.148038	0.23995	10.3392	-0.15	#N/A	#N/A	#N/A
cg1239	cgc1_1239		Putative oxidoreductase	71.3428	1.26363	0.337577	0.233564	1.44533	0.148365	0.240325	6.1567	0.34	#N/A	#N/A	#N/A
cg2263	cgc1_2263		Hypothetical protein	901.964	1.11561	0.157837	0.109857	1.43675	0.150789	0.243462	9.81693	0.16	#N/A	#N/A	#N/A
cg1348	cgc1_1348		Putative membrane protein, containing a CBS domain	143.841	1.19354	0.255244	0.177815	1.43545	0.15116	0.243747	7.16833	0.26	#N/A	#N/A	#N/A
cg0232	cgc1_0232		Putative secreted protein	166.243	1.17331	0.230586	0.160994	1.43227	0.152068	0.244737	7.37715	0.23	#N/A	#N/A	#N/A
cg2557	cgc1_2557		Putative secondary Na+/bile acid symporter, bile acid:Na+ symporter (BASS) family	654.718	1.12871	0.174675	0.122044	1.43124	0.152361	0.245051	9.35473	0.17	#N/A	#N/A	#N/A
cg0071	cgc1_0071		Metallo-beta-lactamase superfamily, RHOD domain	9.20368	0.675805	-0.565322	0.395287	-1.43016	0.152672	0.245237	3.20221	-0.57	#N/A	#N/A	#N/A
cg3050	cgc1_3050		Putative GCN5-related N-acetyltransferase	905.562	1.10665	0.146197	0.102224	1.43017	0.152668	0.245237	9.82267	0.15	#N/A	#N/A	#N/A
cg2567	cgc1_2567		Hypothetical protein	26.5581	0.728883	-0.456242	0.319158	-1.42952	0.152855	0.245373	4.73108	-0.46	#N/A	#N/A	#N/A
cg1694	cgc1_1694		putative CRISPR-associated ATP-dependent nuclease	374.241	0.865015	-0.209202	0.146393	-1.42905	0.152991	0.245389	8.54782	-0.21	#N/A	#N/A	#N/A
cg3165	cgc1_3165		Putative membrane protein	259.861	0.859874	-0.217803	0.152438	-1.4288	0.153061	0.245389	8.0216	-0.22	#N/A	#N/A	#N/A
cg1434	cgc1_1434		Small-conductance mechanosensitive ion channel, MscS-family	222.298	0.84012	-0.251333	0.176039	-1.42771	0.153374	0.245733	7.79635	-0.25	#N/A	#N/A	#N/A
cg0686	cgc1_0686		Putative acetyltransferase, GNAT-family	175.363	1.18373	0.243341	0.170749	1.42514	0.154118	0.246608	7.4542	0.24	#N/A	#N/A	#N/A
cg1307	cgc1_1307		DNA/RNA helicase, superfamily II	2302.96	0.913523	-0.130487	0.0915521	-1.42527	0.154079	0.246608	11.1693	-0.13	#N/A	#N/A	#N/A
cg0491	cgc1_0491		Hypothetical protein	489.844	0.879737	-0.184856	0.130066	-1.42124	0.155246	0.248255	8.93618	-0.18	#N/A	#N/A	#N/A
cg0264	cgc1_0264		Putative molybdopterin converting factor, small subunit	98.9247	1.21801	0.284527	0.201227	1.41396	0.157373	0.251014	6.62826	0.28	#N/A	#N/A	#N/A
cg1318	cgc1_1318		Conserved hypothetical protein	400.25	1.12817	0.173978	0.123335	1.41061	0.158358	0.252264	8.64476	0.17	#N/A	#N/A	#N/A
cg2912	cgc1_2912		ABC-type putative Mn/Zn transporter, ATPase subunit	65.1142	0.786187	-0.347055	0.246376	-1.40864	0.158943	0.253033	6.0249	-0.35	#N/A	#N/A	#N/A
cg1617	cgc1_1617		GTPase of unknown function	758.34	0.897626	-0.155813	0.110878	-1.40526	0.159943	0.254302	9.5667	-0.16	#N/A	#N/A	#N/A
cg1503	cgc1_1503		ABC-type putative amino acid transporter, permease subunit	221.562	0.862725	-0.213027	0.151869	-1.4027	0.160706	0.255192	7.79157	-0.21	#N/A	#N/A	#N/A
cg2615	cgc1_2615		Putative transcriptional regulator, PadR-family	91.0477	1.23132	0.300204	0.214287	1.40094	0.161231	0.255701	6.50855	0.3	#N/A	#N/A	#N/A
cg3240	cgc1_3240		Putative multidrug efflux permease, MFS-type	9.81136	0.679829	-0.556757	0.398114	-1.39849	0.161966	0.256688	3.29445	-0.56	#N/A	#N/A	#N/A
cg2244	cgc1_2244		Lyase class I family	19.3098	0.706092	-0.502072	0.35934	-1.3972	0.162352	0.256989	4.27126	-0.5	#N/A	#N/A	#N/A
cg1624	cgc1_1624		Putative secondary Na+/H+ antiporter, monovalent cation:proton antiporter-1 (CPA1) family	57.6732	1.30354	0.382439	0.274222	1.39463	0.163127	0.258052	5.84983	0.38	#N/A	#N/A	#N/A
cg0355	cgc1_0355		Putative NTP pyrophosphohydrolase	165.996	1.16419	0.219324	0.158529	1.38349	0.166514	0.262383	7.375	0.22	#N/A	#N/A	#N/A
cg2118	cgc1_2118		Transcriptional regulator protein, DeoR-family	680.316	0.899487	-0.152825	0.110548	-1.38244	0.166838	0.262594	9.41006	-0.15	#N/A	#N/A	#N/A
cg0317	cgc1_0317		Putative transcriptional regulator, ArsR-family	23.4043	1.38306	0.467862	0.33879	1.38098	0.167286	0.263133	4.5487	0.47	#N/A	#N/A	#N/A
cg2551	cgc1_2551		ABC-type putative dipeptide/oligopeptide transporter, permease subunit	146.569	0.843557	-0.245442	0.177855	-1.38001	0.167583	0.263436	7.19544	-0.25	#N/A	#N/A	#N/A
cg2288	cgc1_2288		Putative membrane protein	6.2241	1.47215	0.55792	0.406205	1.37349	0.169599	0.26627	2.63787	0.56	#N/A	#N/A	#N/A
cg0855	cgc1_0855		Conserved hypothetical protein	659.42	0.899437	-0.152905	0.111402	-1.37255	0.169893	0.266563	9.36505	-0.15	#N/A	#N/A	#N/A
cg1289	cgc1_1289		Putative multidrug efflux permease, MFS-type	30.6659	1.32762	0.408838	0.298646	1.36897	0.171008	0.268144	4.93856	0.41	#N/A	#N/A	#N/A
cg2381	cgc1_2381		Conserved hypothetical protein	303.336	1.13758	0.185964	0.135903	1.36836	0.171201	0.268279	8.24477	0.19	#N/A	#N/A	#N/A
cg1542	cgc1_1542		Putative membrane protein	17.2815	1.40991	0.4956	0.362293	1.36795	0.171327	0.268308	4.11116	0.5	#N/A	#N/A	#N/A
cg0767	cgc1_0767		Siderophore-interacting protein	7.55839	0.681978	-0.552203	0.403788	-1.36756	0.171451	0.268334	2.91808	-0.55	#N/A	#N/A	#N/A
cg0451	cgc1_0451		Putative membrane protein	712.011	1.1083	0.148347	0.108518	1.36702	0.171618	0.268428	9.47575	0.15	#N/A	#N/A	#N/A
cg0283	cgc1_0283		Putative membrane protein	71.8536	1.23411	0.303475	0.222921	1.36136	0.1734	0.270708	6.16699	0.3	#N/A	#N/A	#N/A
cg2395	cgc1_2395		Putative secreted or membrane protein	75.019	0.802516	-0.317397	0.233953	-1.35667	0.174886	0.272517	6.22918	-0.32	#N/A	#N/A	#N/A
cg2566	cgc1_2566		Putative secreted protein	276.227	1.15238	0.204613	0.151085	1.35429	0.175642	0.273525	8.10971	0.2	#N/A	#N/A	#N/A
cg2460	cgc1_2460		Putative membrane protein	619.944	1.11934	0.162649	0.120412	1.35077	0.176768	0.274766	9.27599	0.16	#N/A	#N/A	#N/A
cg4009	cgc1_4009			41.6105	0.771506	-0.37425	0.277437	-1.34896	0.177351	0.275215	5.37888	-0.37	#N/A	#N/A	#N/A
cg0623	cgc1_0623		ABC-type putative cobalt transporter, permease subunit	634.624	1.13132	0.178011	0.132007	1.3485	0.177498	0.275215	9.30976	0.18	#N/A	#N/A	#N/A
cg0889	cgc1_0889		Putative DNA helicase RecQ	457.818	1.12595	0.171144	0.127356	1.34382	0.179007	0.277211	8.83863	0.17	#N/A	#N/A	#N/A
cg1309	cgc1_1309		Putative FAD-dependent oxidoreductase	75.8442	0.812172	-0.300142	0.223689	-1.34178	0.179667	0.278061	6.24497	-0.3	#N/A	#N/A	#N/A
cg0250	cgc1_0250		aminotransferase class V	378.637	0.890371	-0.167521	0.124901	-1.34124	0.179844	0.278163	8.56467	-0.17	#N/A	#N/A	#N/A
cg0208	cgc1_0208		Hypothetical protein	201.603	0.866849	-0.206147	0.154568	-1.3337	0.182304	0.281619	7.65537	-0.21	#N/A	#N/A	#N/A
cg2853	cgc1_2853		Conserved hypothetical protein, putative pseudogene	3271.05	1.10787	0.147789	0.111235	1.32862	0.183975	0.282977	11.6755	0.15	#N/A	#N/A	#N/A
cg0511	cgc1_0511		Hypothetical protein	185.801	0.863781	-0.211262	0.159235	-1.32673	0.184598	0.283761	7.53762	-0.21	#N/A	#N/A	#N/A
cg0799	cgc1_0799		Conserved hypothetical protein	101.825	1.23033	0.29904	0.226638	1.31946	0.187014	0.287243	6.66995	0.3	#N/A	#N/A	#N/A
cg3170	cgc1_3170		Putative membrane protein	106.724	1.20401	0.267844	0.20357	1.31573	0.188264	0.288687	6.73774	0.27	#N/A	#N/A	#N/A
cg0872	cgc1_0872		Putative GTPase	478.052	0.895823	-0.158715	0.120932	-1.31243	0.189375	0.290213	8.90102	-0.16	#N/A	#N/A	#N/A
cg2100	cgc1_2100		Putative bifunctional methyltransferase	338.261	0.890191	-0.167814	0.127998	-1.31107	0.189835	0.290561	8.402	-0.17	#N/A	#N/A	#N/A
cg3045	cgc1_3045		ABC-type putative glutamine transporter, substrate-binding lipoprotein	626.902	1.11401	0.155758	0.118896	1.31003	0.190185	0.290741	9.2921	0.16	#N/A	#N/A	#N/A
cg3267	cgc1_3267		Putative membrane protein, putative pseudogene (C-terminal fragment)	19.246	1.37378	0.458151	0.349702	1.31012	0.190156	0.290741	4.26649	0.46	#N/A	#N/A	#N/A
cg1267	cgc1_1267		Beta-fructosidase (levanase/invertase)	2342.06	1.07609	0.105798	0.0809158	1.30751	0.191039	0.291868	11.1936	0.11	#N/A	#N/A	#N/A
cg2159	cgc1_2159		Hypothetical protein	101.834	1.20768	0.272239	0.208267	1.30716	0.191158	0.291871	6.67007	0.27	#N/A	#N/A	#N/A
cg1498	cgc1_1498		ATP-dependent DNA helicase, RecG-like	597.324	1.10776	0.147648	0.11306	1.30592	0.19158	0.292337	9.22237	0.15	#N/A	#N/A	#N/A
cg2106	cgc1_2106		Conserved hypothetical protein	674.78	1.12946	0.175628	0.13513	1.2997	0.193705	0.2954	9.39827	0.18	#N/A	#N/A	#N/A
cg2393	cgc1_2393		Putative membrane protein	370.084	1.13924	0.188066	0.145924	1.28879	0.197471	0.30041	8.53171	0.19	#N/A	#N/A	#N/A
cg1234	cgc1_1234		Putative excinuclease, UvrA-like ATPase	716.859	1.11376	0.155434	0.122422	1.26966	0.204207	0.309528	9.48554	0.16	#N/A	#N/A	#N/A
cg3121	cgc1_3121		Putative membrane protein	70.7868	1.22999	0.298642	0.235654	1.26729	0.20505	0.310431	6.14541	0.3	#N/A	#N/A	#N/A
cg1648	cgc1_1648		Putative transcriptional regulator, RpiR-family	63.925	0.812282	-0.299948	0.237084	-1.26515	0.205816	0.311401	5.99831	-0.3	#N/A	#N/A	#N/A
cg2234	cgc1_2234		ABC-type putative iron(III) dicitrate transporter, substrate-binding lipoprotein	8.93575	0.700977	-0.512561	0.405504	-1.26401	0.206226	0.311721	3.15959	-0.51	#N/A	#N/A	#N/A
cg3225	cgc1_3225		Putative serine/threonine-specific protein phosphatase	111.736	0.8147	-0.295659	0.233931	-1.26387	0.206277	0.311721	6.80396	-0.3	#N/A	#N/A	#N/A
cg1097	cgc1_1097		Hypothetical protein	138.303	1.16769	0.223658	0.177175	1.26236	0.206818	0.312351	7.11169	0.22	#N/A	#N/A	#N/A
cg0127	cgc1_0127		Thiamine pyrophosphate-dependent enzyme	17.3842	1.36309	0.446884	0.354419	1.26089	0.207347	0.312822	4.11971	0.45	#N/A	#N/A	#N/A
cg2197	cgc1_2197		Putative membrane protein	1297.63	1.09019	0.124582	0.0988116	1.2608	0.207381	0.312822	10.3417	0.12	#N/A	#N/A	#N/A
cg0543	cgc1_0543		Hypothetical protein	84.0416	1.20393	0.267751	0.2125	1.26	0.207668	0.312879	6.39303	0.27	#N/A	#N/A	#N/A
cg2172	cgc1_2172		Serine/threonine-specific protein phosphatase	468.963	0.885848	-0.174869	0.138774	-1.2601	0.207633	0.312879	8.87333	-0.17	#N/A	#N/A	#N/A
cg2339	cgc1_2339		Putative secondary chloramphenicol transporter, drug/metabolite transporter (DMT) superfamily	188.432	1.15068	0.202492	0.160762	1.25958	0.207822	0.312921	7.5579	0.2	#N/A	#N/A	#N/A
cg2440	cgc1_2440		Putative sugar/metabolite permease, MFS-type	471.299	1.11054	0.151267	0.120466	1.25569	0.20923	0.314474	8.8805	0.15	#N/A	#N/A	#N/A
cg2741	cgc1_2741		Hypothetical protein	28.0437	1.3077	0.387029	0.309007	1.25249	0.210391	0.315617	4.8096	0.39	#N/A	#N/A	#N/A
cg0970	cgc1_0970		Putative membrane protein	297.799	1.12657	0.171939	0.137413	1.25125	0.210843	0.315759	8.2182	0.17	#N/A	#N/A	#N/A
cg0249	cgc1_0249		ABC-type putative polysaccharide transporter, permease subunit	327.339	0.885372	-0.175644	0.141002	-1.24568	0.212882	0.318056	8.35464	-0.18	#N/A	#N/A	#N/A
cg0382	cgc1_0382		Conserved hypothetical protein	58.1433	0.807936	-0.307687	0.247542	-1.24297	0.213879	0.31916	5.86154	-0.31	#N/A	#N/A	#N/A
cg3168	cgc1_3168		Putative SAM-dependent methyltransferase	116.182	0.848715	-0.236648	0.190845	-1.24	0.214975	0.320604	6.86025	-0.24	#N/A	#N/A	#N/A
cg1628	cgc1_1628		Putative hydrolase, alpha/beta superfamily	57.157	1.23165	0.300593	0.242683	1.23863	0.215483	0.32117	5.83686	0.3	#N/A	#N/A	#N/A
cg1242	cgc1_1242		Putative membrane protein	265.102	0.885216	-0.175899	0.142183	-1.23713	0.216041	0.321809	8.0504	-0.18	#N/A	#N/A	#N/A
cg1770	cgc1_1770		DNA/RNA helicase, superfamily II-typ	70.2834	1.21564	0.281712	0.227911	1.23607	0.216434	0.322204	6.13511	0.28	#N/A	#N/A	#N/A
cg2688	cgc1_2688		ABC-type putative molybdenum transporter, substrate-binding lipoprotein	62.1663	0.792374	-0.335747	0.27181	-1.23523	0.216746	0.322476	5.95806	-0.34	#N/A	#N/A	#N/A
cg2565	cgc1_2565		Hypothetical protein	529.688	1.10331	0.141835	0.114986	1.23349	0.217393	0.323246	9.049	0.14	#N/A	#N/A	#N/A
cg1621	cgc1_1621		ABC-type putative multidrug transporter, ATPase and permease subunit	33.7164	1.29622	0.374313	0.304158	1.23065	0.218453	0.324071	5.07538	0.37	#N/A	#N/A	#N/A
cg2084	cgc1_2084		Putative RNA methyltransferase	933.508	1.08736	0.120832	0.0981739	1.2308	0.218398	0.324071	9.86652	0.12	#N/A	#N/A	#N/A
cg2810	cgc1_2810		Putative secondary H+/Na+:glutamate/dicarboxylate symporter, dicarboxylate/amino acid:cation symporter (DAACS) family	82.2565	1.20544	0.269557	0.218882	1.23151	0.218131	0.324071	6.36206	0.27	#N/A	#N/A	#N/A
cg1395	cgc1_1395		Conserved hypothetical protein	103.638	0.837549	-0.255754	0.207892	-1.23022	0.218613	0.324097	6.69541	-0.26	#N/A	#N/A	#N/A
cg3220	cgc1_3220		Putative membrane protein	54.1166	1.2352	0.30474	0.24783	1.22964	0.218834	0.324232	5.758	0.3	#N/A	#N/A	#N/A
cg2712	cgc1_2712		Putative transcriptional regulator, AraC-family - putative pseudogene	32.1274	1.29349	0.371272	0.302029	1.22926	0.218975	0.32425	5.00573	0.37	#N/A	#N/A	#N/A
cg1166	cgc1_1166		Putative membrane protein	1003.42	1.08669	0.119937	0.0976932	1.22769	0.219565	0.324737	9.97072	0.12	#N/A	#N/A	#N/A
cg2889	cgc1_2889		Putative transcriptional regulator, MerR family	196.835	1.15609	0.209252	0.170546	1.22695	0.219841	0.324954	7.62084	0.21	#N/A	#N/A	#N/A
cg3052	cgc1_3052		Putative secreted protein	103.32	1.18394	0.243594	0.198934	1.2245	0.220765	0.326128	6.69097	0.24	#N/A	#N/A	#N/A
cg0495	cgc1_0495		Putative phosphatase	162.58	1.14816	0.199322	0.163453	1.21944	0.222676	0.328368	7.34501	0.2	#N/A	#N/A	#N/A
cg3032	cgc1_3032		Putative secreted protein	678.557	0.917006	-0.124997	0.102633	-1.2179	0.223261	0.329037	9.40633	-0.12	#N/A	#N/A	#N/A
cg1400	cgc1_1400		Putative DNA polymerase III, Gram-positive-type alpha subunit	214.079	1.13959	0.188511	0.15492	1.21683	0.22367	0.329446	7.742	0.19	#N/A	#N/A	#N/A
cg0765	cgc1_0765		Putative secreted protein	156.359	1.16252	0.217258	0.178751	1.21542	0.224207	0.330042	7.28872	0.22	#N/A	#N/A	#N/A
cg4018	cgc1_4018			79.3334	0.82743	-0.273292	0.225389	-1.21253	0.225308	0.331468	6.30986	-0.27	#N/A	#N/A	#N/A
cg0974	cgc1_0974		Conserved hypothetical protein	18.7106	1.34152	0.423873	0.3498	1.21176	0.225604	0.331709	4.22578	0.42	#N/A	#N/A	#N/A
cg0534	cgc1_0534		Putative integral membrane protein	25.2999	0.762071	-0.392002	0.324185	-1.20919	0.226588	0.332959	4.66106	-0.39	#N/A	#N/A	#N/A
cg0532	cgc1_0532		Putative glycosyltransferase	325.183	1.11626	0.158678	0.131344	1.20811	0.227005	0.333376	8.34511	0.16	#N/A	#N/A	#N/A
cg2621	cgc1_2621		Conserved hypothetical protein	60.0907	0.812041	-0.300376	0.250223	-1.20043	0.229971	0.337534	5.90907	-0.3	#N/A	#N/A	#N/A
cg2519	cgc1_2519		Conserved hypothetical protein	608.483	0.907906	-0.139385	0.11675	-1.19387	0.232527	0.341086	9.24907	-0.14	#N/A	#N/A	#N/A
cg1768	cgc1_1768		ABC-type putative multidrug transporter, permease subunit	100.762	0.841833	-0.248393	0.208708	-1.19015	0.233987	0.341965	6.65481	-0.25	#N/A	#N/A	#N/A
cg1792	cgc1_1792		Putative transcriptional regulator, WhiB-family	1204.79	1.0806	0.111837	0.0938496	1.19166	0.233394	0.341965	10.2346	0.11	#N/A	#N/A	#N/A
cg2345	cgc1_2345		Putative secreted protein	167.594	1.16657	0.222277	0.186869	1.18948	0.234251	0.341965	7.38883	0.22	#N/A	#N/A	#N/A
cg2349	cgc1_2349		ABC-type putative antibiotic transporter, ATPase subunit with duplicated ATPase domain	229.337	1.13548	0.183299	0.15408	1.18964	0.234188	0.341965	7.84132	0.18	#N/A	#N/A	#N/A
cg3051	cgc1_3051		Putative secreted protein	38.21	1.25977	0.333163	0.279779	1.19081	0.233728	0.341965	5.25588	0.33	#N/A	#N/A	#N/A
cg3397	cgc1_3397		Hypothetical protein	71.9083	0.833871	-0.262103	0.220401	-1.18921	0.234357	0.341965	6.16809	-0.26	#N/A	#N/A	#N/A
cg3341	cgc1_3341		Putative membrane protein	562.151	1.11164	0.152688	0.129068	1.183	0.236808	0.344937	9.13481	0.15	#N/A	#N/A	#N/A
cg1620	cgc1_1620		SAM-dependent methyltransferase	139.672	0.860846	-0.216173	0.183111	-1.18056	0.237778	0.345746	7.1259	-0.22	#N/A	#N/A	#N/A
cg3199	cgc1_3199		Predicted hydrolases of the HAD-superfamily	214.436	0.856828	-0.222923	0.189258	-1.17788	0.238846	0.346694	7.7444	-0.22	#N/A	#N/A	#N/A
cg3405	cgc1_3405		NADPH:quinone reductase Zn-dependent oxidoreductase	62.6046	0.817476	-0.290753	0.246927	-1.17748	0.239003	0.346721	5.9682	-0.29	#N/A	#N/A	#N/A
cg2899	cgc1_2899		Putative transcriptional regulator, LysR-family	52.2605	0.812952	-0.298758	0.25405	-1.17598	0.239603	0.34739	5.70765	-0.3	#N/A	#N/A	#N/A
cg1527	cgc1_1527		Putative transcriptional regulator, HTH_3-family	39.8436	1.2666	0.340966	0.290435	1.17398	0.240402	0.348295	5.31628	0.34	#N/A	#N/A	#N/A
[truncated: 1,561 more rows]
